# Supplementary material for: Rational Design of Biocompatible Ir(III) Photosensitizer to Overcome Drug‐Resistant Cancer via Oxidative Autophagy Inhibition
Source: Adv Sci (Weinh). 2024 Nov 14;12(2):2407236. doi: 10.1002/advs.202407236 (PMC11727131; doi:10.1002/advs.202407236)
Supplement: Supplementary file 1 — Supporting Information [file ADVS-12-2407236-s002.xlsx]

## Sheet: 0. Cover
			Rational Design of Biocompatible Ir(III) Photosensitizer to Overcome Drug-Resistant Cancer via Oxidative Autophagy Inhibition
			Mingyu Park1,2, ‡, Jung Seung Nam1,2,4, ‡, Taehyun Kim3, ‡, Gwangsu Yoon1, 2, Seoyoon Kim1, Chaiheon Lee1,2, Chae Gyu Lee1,2, Sungjin Park3, Kochan S. Bejoymohandas3, Jihyeon Yang5, Yoon Hee Kwon5, Yoo Jin Lee1, Jeong Kon Seo5, Duyoung Min*1, Taiho Park*3, & Tae-Hyuk Kwon*1,2,5 1Department of Chemistry, Ulsan National Institute of Science and Technology (UNIST), Ulsan 44919, Republic of Korea 2X-…
			Supporting Information for Mass Spectrometry Analysis (Met-oxidized proteome)

## Sheet: 1. Total precursor intensity
									Log2[Total precursor intensity ('not-imputed')]												Log2[Total precursor intensity ('imputed')]
									Ir - hv -			Ir + hv -			Ir - hv +			Ir + hv +			Ir - hv -			Ir + hv -			Ir - hv +			Ir + hv +
Identified	gene name	Molecular Weight	ENTREZ ID	uniprotID	Peptide stop index	Peptide start index	Oxidation site	Ppetide sequence	trial 1	trial 2	trial 3	trial 1	trial 2	trial 3	trial 1	trial 2	trial 3	trial 1	trial 2	trial 3	trial 1	trial 2	trial 3	trial 1	trial 2	trial 3	trial 1	trial 2	trial 3	trial 1	trial 2	trial 3	P value	log2(FC)	-logP	Localization
60 kDa heat shock protein, mitochondrial	HSPD1	61 kDa	3329	P10809	38	58	m3: Oxidation (+15.99), m18: Oxidation (+15.99)	ALmLQGVDLLADAVAVTmGPK	29.6117	28.6223	27.6029	30.1675	27.796	29.1777	30.1336	27.651	27.7889	31.5906	29.6605	30.0441	29.1221	29.3269	28.5201	29.9454	28.5594	29.7559	29.2652	29.0574	28.9811	31.5964	30.0944	30.2262	0.000801959	1.54492	3.09585	Mitochondrion matrix.
Actin, cytoplasmic 2	ACTG1	42 kDa	71	P63261	257	284	m13: Oxidation (+15.99), m27: Oxidation (+15.99)	cPEALFQPSFLGmEScGIHETTFNSImK	33.0245	31.0106	30.542	32.7119	31.1715	30.8009	32.9969	30.6866	30.0923	31.1991	31.2443	30.6716	32.5349	31.7151	31.4593	32.4899	31.9349	31.379	32.1285	32.0931	31.2846	31.2049	31.6782	30.8536	0.0121091	-0.751542	1.91689	Cytoplasm, cytoskeleton.
Alpha-enolase	ENO1	47 kDa	2023	P06733	90	103	m5: Oxidation (+15.99), m8: Oxidation (+15.99)	IDKLmIEmDGTENK	30.3817	29.4283	29.5603	30.1574	29.7995	29.4979	30.7308	29.045	28.9636	28.6165	29.2289	29.5266	29.8921	30.1329	30.4776	29.9353	30.563	30.0761	29.8624	30.4514	30.1558	28.6223	29.6628	29.7086	0.00031555	-0.8987	3.50093	Cytoplasm {ECO:0000269|PubMed:10802057}. Cell membrane {ECO:0000269|PubMed:10802057}. Cytoplasm, myofibril, sarcomere, M line {ECO:0000269|PubMed:10802057}. Note=Can translocate to the plasma membrane in either the homodimeric (alpha/alpha) or heterodimeric (alpha/gamma) form. ENO1 is localized to the M line.; SUBCELLULAR LOCATION: Isoform MBP-1: Nucleus.
Glyceraldehyde-3-phosphate dehydrogenase	GAPDH	36 kDa	2597	P04406	118	139	m13: Oxidation (+15.99), m16: Oxidation (+15.99)	RVIISAPSADAPmFVmGVNHEK	32.2091	30.624	30.204	31.4946	30.4398	30.6664	32.3887	29.6956	30.2542	29.8743	30.2278	30.2057	31.7195	31.3286	31.1212	31.2725	31.2032	31.2445	31.5203	31.102	31.4464	29.88	30.6617	30.3878	1.48542e-06	-1.14743	5.82815	Cytoplasm, cytosol {ECO:0000269|PubMed:12829261}. Nucleus {ECO:0000250}. Cytoplasm, perinuclear region {ECO:0000269|PubMed:12829261}. Membrane {ECO:0000269|PubMed:12829261}. Cytoplasm, cytoskeleton {ECO:0000250}. Note=Translocates to the nucleus following S-nitrosylation and interaction with SIAH1, which contains a nuclear localization signal (By similarity). Postnuclear and Perinuclear regions. …
Elongation factor 1-alpha 1	EEF1A1	50 kDa	1915	P68104	181	212	m28: Oxidation (+15.99)	IGYNPDTVAFVPISGWNGDNMLEPSANmPWFK	30.626	29.0923	28.6159	30.6125	29.4113	29.3792	31.1439	28.6091	28.4597	28.683	28.4547	28.8649	30.1364	29.7969	29.5331	30.3904	30.1747	29.9574	30.2755	30.0155	29.6519	28.6888	28.8886	29.0469	7.2988e-07	-1.21083	6.13675	Cytoplasm. Nucleus. Nucleus, nucleolus. Note=Colocalizes with DLC1 at actin-rich regions in the cell periphery. Translocates together with ZPR1 from the cytoplasm to the nucleus and nucleolus after treatment with mitogens.
Pyruvate kinase PKM	PKM	58 kDa	5315	P14618	343	367	m18: Oxidation (+15.99)	AEGSDVANAVLDGADcImLSGETAK	29.4833	29.517	28.6828	29.9058	29.0399	29.1656	30.3349	28.6981	28.2147	28.1665	28.2796	28.8194	28.9937	30.2215	29.6001	29.6838	29.8034	29.7438	29.4665	30.1045	29.4069	28.1723	28.7135	29.0014	0.000318902	-1.04724	3.49634	Cytoplasm. Nucleus. Note=Translocates to the nucleus in response to different apoptotic stimuli. Nuclear translocation is sufficient to induce cell death that is caspase independent, isoform-specific and independent of its enzymatic activity.
Heat shock protein HSP 90-beta	HSP90AB1	83 kDa	3326	P08238	613	623	m8: Oxidation (+15.99)	DNSTMGYmMAK	29.6767	28.9305	27.9337	29.7971	28.9799	28.662	30.2905	28.0845	27.5603	29.0105	28.4751	28.2794	29.187	29.635	28.8509	29.575	29.7433	29.2402	29.4222	29.4909	28.7525	29.0162	28.909	28.4614	0.016319	-0.48235	1.78731	Cytoplasm. Melanosome. Note=Identified by mass spectrometry in melanosome fractions from stage I to stage IV.
Filamin-A	FLNA	281 kDa	2316	P21333	2585	2598	m5: Oxidation (+15.99)	AGNNmLLVGVHGPR	29.2262	28.0172	28.0448	29.1571	28.1579	27.1388	30.1992	27.1089	27.6726	28.6079	28.3973	28.1988	28.7365	28.7218	28.9621	28.935	28.9213	27.7169	29.3308	28.5153	28.8649	28.6136	28.8312	28.3808	0.359102	-0.208975	0.444782	Cytoplasm, cell cortex. Cytoplasm, cytoskeleton.
Elongation factor 1-alpha 2	EEF1A2	50 kDa	1917	Q05639	101	129	m2: Oxidation (+15.99)	NmITGTSQADcAVLIVAAGVGEFEAGISK	25.8311	21.0927	22.0828	26.184	22.2974	22.626	26.5676	20.3403	21.1106	22.7399	22.8194	22.6931	25.3414	21.7973	23.0001	25.9619	23.0608	23.2042	25.6992	21.7467	22.3029	22.7457	23.2533	22.8751	0.200474	-1.16965	0.697941	Nucleus {ECO:0000250}.
Heat shock protein HSP 90-alpha	HSP90AA1	85 kDa	3320	P07900	621	631	m8: Oxidation (+15.99)	DNSTMGYmAAK	29.3502	28.7154	27.8276	29.4927	28.7852	28.5029	29.9532	27.9267	27.4834	28.7621	28.2577	27.8971	28.8606	29.42	28.7449	29.2706	29.5487	29.0811	29.0849	29.3331	28.6756	28.7679	28.6916	28.0792	0.00906851	-0.523042	2.04246	Cytoplasm. Melanosome. Cell membrane. Note=Identified by mass spectrometry in melanosome fractions from stage I to stage IV.
Tubulin alpha-1C chain	TUBA1C	50 kDa	84790	Q9BQE3	403	422	m11: Oxidation (+15.99)	AFVHWYVGEGmEEGEFSEAR	28.2493	27.9586	27.2801	28.9263	28.1552	27.8762	29.6189	27.3912	26.6998	27.3171	26.9333	26.5333	27.7597	28.6632	28.1974	28.7042	28.9186	28.4544	28.7505	28.7977	27.892	27.3228	27.3672	26.7154	0.000119289	-1.25228	3.9234	Cytoplasm, cytoskeleton.
Tubulin alpha-4A chain	TUBA4A	50 kDa	7277	P68366	403	422	m11: Oxidation (+15.99)	AFVHWYVGEGmEEGEFSEAR	28.2807	28.374	27.6661	28.9743	28.4411	28.1321	29.5673	27.6858	27.0612	27.247	27.2128	26.9736	27.7911	29.0785	28.5833	28.7523	29.2046	28.7103	28.6989	29.0922	28.2534	27.2527	27.6467	27.1556	0.000154804	-1.27802	3.81022	Cytoplasm, cytoskeleton.
Tubulin beta chain	TUBB	50 kDa	203068	P07437	63	77	m11: Oxidation (+15.99)	AILVDLEPGTmDSVR	31.1721	29.9067	28.7844	31.2276	29.7655	29.6536	31.5048	29.3435	28.917	29.499	29.2569	29.0552	30.6824	30.6113	29.7017	31.0056	30.5289	30.2318	30.6365	30.7499	30.1092	29.5048	29.6908	29.2373	9.28764e-05	-1.0376	4.03209	Cytoplasm, cytoskeleton.
Tubulin alpha-1A chain	TUBA1A	50 kDa	7846	Q71U36	403	422	m11: Oxidation (+15.99)	AFVHWYVGEGmEEGEFSEAR	28.3309	28.4886	27.738	29.0739	28.5579	28.2664	29.7009	27.749	27.1452	27.4269	27.3099	27.0223	27.8412	29.1932	28.6553	28.8518	29.3214	28.8446	28.8325	29.1554	28.3374	27.4327	27.7438	27.2044	0.000279006	-1.24691	3.55439	Cytoplasm, cytoskeleton.
Tubulin beta-4B chain	TUBB4B	50 kDa	10383	P68371	63	77	m11: Oxidation (+15.99)	AVLVDLEPGTmDSVR	30.976	29.7471	28.6679	31.0375	29.6643	29.3173	31.2372	29.21	28.6975	29.3409	28.9932	28.9344	30.4864	30.4517	29.5851	30.8155	30.4277	29.8955	30.3688	30.6164	29.8897	29.3467	29.4271	29.1165	0.000123369	-1.01907	3.90879	Cytoplasm, cytoskeleton.
L-lactate dehydrogenase A chain	LDHA	37 kDa	3939	P00338	60	73	m4: Oxidation (+15.99)	GEMmDLQHGSLFLR	29.427	27.4443	27.5783	28.5844	27.6354	27.5524	29.241	26.6392	27.2943	26.6495	27.0665	27.2292	28.9373	28.1488	28.4956	28.3624	28.3988	28.1305	28.3726	28.0456	28.4865	26.6553	27.5004	27.4113	3.25873e-06	-1.33012	5.48695	Cytoplasm.
Heat shock cognate 71 kDa protein	HSPA8	71 kDa	3312	P11142	78	88	m10: Oxidation (+15.99)	FDDAVVQSDmK	30.0356	28.5655	27.7341	30.4064	28.6665	28.025	30.8555	27.5442	27.2043	29.9007	28.6623	28.6634	29.546	29.2701	28.6514	30.1843	29.43	28.6031	29.9871	28.9507	28.3966	29.9064	29.0962	28.8454	0.856274	0.0646583	0.0673873	Cytoplasm. Melanosome. Nucleus, nucleolus. Cell membrane. Note=Localized in cytoplasmic mRNP granules containing untranslated mRNAs. Translocates rapidly from the cytoplasm to the nuclei, and especially to the nucleoli, upon heat shock.
Myosin-9	MYH9	227 kDa	4627	P35579	1529	1538	m9: Oxidation (+15.99)	ALEQQVEEmK	29.7898	28.0441	26.5599	29.582	28.4168	25.3909	30.2493	27.5198	25.0666	27.7571	26.7681	25.3739	29.3001	28.7487	27.4771	29.3599	29.1802	25.9691	29.3809	28.9262	26.2588	27.7629	27.202	25.556	0.0592536	-1.45099	1.22729	Cytoplasm, cytoskeleton {ECO:0000250}. Cytoplasm, cell cortex {ECO:0000250}. Note=Colocalizes with actin filaments at lamellipodia margins and at the leading edge of migrating cells. {ECO:0000269|PubMed:20052411}.
Endoplasmin	HSP90B1	92 kDa	7184	P14625	614	623	m9: Oxidation (+15.99)	EFEPLLNWmK	27.6949	25.9856	25.0879	27.6885	25.7665	26.164	28.2638	25.1949	25.1141	27.9897	26.4851	26.8472	27.2053	26.6902	26.0052	27.4664	26.5299	26.7421	27.3954	26.6014	26.3064	27.9955	26.9189	27.0292	0.0635029	0.639867	1.19721	Endoplasmic reticulum lumen. Melanosome. Note=Identified by mass spectrometry in melanosome fractions from stage I to stage IV.
Transketolase	TKT	68 kDa	7086	P29401	24	57	m33: Oxidation (+15.99)	ISSIQATTAAGSGHPTSccSAAEIMAVLFFHTmR	28.0829	27.3941	27.1646	28.5151	27.5788	27.5968	28.2525	26.4484	26.8735	27.2309	27.9312	28.7302	27.5933	28.0987	28.0819	28.293	28.3423	28.1749	27.3841	27.8548	28.0657	27.2366	28.3651	28.9122	0.912514	0.0325667	0.0397603	0
Tubulin beta-4A chain	TUBB4A	50 kDa	10382	P04350	63	77	m11: Oxidation (+15.99)	AVLVDLEPGTmDSVR	30.6324	29.6309	28.6861	30.8692	29.6026	29.2553	31.0454	29.0347	28.6496	28.8915	28.8416	28.815	30.1427	30.3355	29.6034	30.6472	30.366	29.8335	30.1771	30.4411	29.8418	28.8972	29.2755	28.9971	7.89251e-06	-1.15451	5.10279	Cytoplasm, cytoskeleton.
Filamin-B	FLNB	278 kDa	2317	O75369	481	492	m11: Oxidation (+15.99)	AAGSGELGVTmK	28.4846	26.5176	26.436	28.3434	26.3427	26.3307	28.8385	26.0104	26.3539	27.6802	26.3643	26.7667	27.995	27.2222	27.3533	28.1213	27.1061	26.9089	27.9701	27.4168	27.5462	27.6859	26.7982	26.9488	0.188968	-0.344008	0.723613	Isoform 1: Cytoplasm, cell cortex. Cytoplasm, cytoskeleton. Cytoplasm, myofibril, sarcomere, Z line. Note=In differentiating myotubes, isoform 1, isoform 2 and isoform 3 are localized diffusely throughout the cytoplasm with regions of enrichment at the longitudinal actin stress fiber. In differentiated tubes, isoform 1 is also detected within the Z-lines.; SUBCELLULAR LOCATION: Isoform 2: Cytopla…
Elongation factor 2	EEF2	95 kDa	1938	P13639	369	386	m15: Oxidation (+15.99)	cELLYEGPPDDEAAmGIK	28.6991	27.8336	26.9066	28.8563	27.6086	27.4617	29.3783	27.0327	26.8206	26.9263	26.4009	26.9199	28.2094	28.5381	27.8238	28.6342	28.372	28.0399	28.51	28.4391	28.0128	26.932	26.8348	27.102	8.30308e-06	-1.27995	5.08076	Cytoplasm. Nucleus {ECO:0000269|PubMed:24648518}. Note=Phosphorylation by CSK promotes cleavage and SUMOylation-dependent nuclear translocation of the C-terminal cleavage product. {ECO:0000269|PubMed:24648518}.
ATP synthase subunit beta, mitochondrial	ATP5F1B	57 kDa	506	P06576	242	259	m9: Oxidation (+15.99)	EGNDLYHEmIESGVINLK	29.0893	28.4238	27.6463	29.2585	28.263	28.9583	29.506	27.9324	28.2484	30.6759	29.8958	29.8175	28.5996	29.1284	28.5636	29.0365	29.0264	29.5365	28.6377	29.3389	29.4407	30.6817	30.3297	29.9995	5.00294e-06	1.47688	5.30077	Mitochondrion. Mitochondrion inner membrane. Note=Peripheral membrane protein.
Tubulin beta-2B chain	TUBB2B	50 kDa	347733	Q9BVA1	63	77	m11: Oxidation (+15.99)	AILVDLEPGTmDSVR	30.8539	29.6278	28.3942	30.9027	29.372	29.1781	31.0392	28.9351	28.6086	29.1547	28.9205	28.6965	30.3643	30.3323	29.3115	30.6806	30.1354	29.7563	30.1709	30.3416	29.8008	29.1605	29.3544	28.8785	0.000208479	-1.00782	3.68094	Cytoplasm, cytoskeleton {ECO:0000250}.
Carbamoyl-phosphate synthase [ammonia], mitochondrial	CPS1	165 kDa	1373	P31327	576	587	m10: Oxidation (+15.99)	AADTIGYPVmIR	29.0029	27.7725	28.0047	28.8803	28.2653	27.8233	29.5498	27.0344	27.814	29.8204	28.5028	29.2941	28.5132	28.477	28.922	28.6582	29.0288	28.4015	28.6814	28.4409	29.0063	29.8261	28.9367	29.4762	0.000269841	0.940492	3.56889	Mitochondrion {ECO:0000269|PubMed:22002106}. Nucleus, nucleolus {ECO:0000269|PubMed:22002106}.
Alpha-actinin-4	ACTN4	105 kDa	81	O43707	256	273	m3: Oxidation (+15.99)	AImTYVSSFYHAFSGAQK	28.9302	27.7288	27.0028	28.8703	27.644	27.2608	29.2624	26.5848	26.4954	27.4796	27.5738	27.3125	28.4406	28.4334	27.9201	28.6483	28.4074	27.8389	28.3941	27.9912	27.6876	27.4854	28.0077	27.4945	0.00256344	-0.635992	2.59118	Nucleus {ECO:0000269|PubMed:22351778, ECO:0000269|PubMed:9508771}. Cytoplasm {ECO:0000269|PubMed:22351778, ECO:0000269|PubMed:9508771}. Cell junction {ECO:0000250|UniProtKB:P57780}. Note=Localized in cytoplasmic mRNP granules containing untranslated mRNAs. Colocalizes with actin stress fibers. Nuclear translocation can be induced by the PI3 kinase inhibitor wortmannin or by cytochalasin D. Exclus…
Beta-enolase	ENO3	47 kDa	2027	P13929	90	103	m5: Oxidation (+15.99)	VDKFmIELDGTENK	20.782	20.4987	20.1928	20.4567	21.4294	19.8659	#NUM!	20.7768	20.051	#NUM!	20.5606	20.3643	20.2924	21.2033	21.1101	20.2347	22.1929	20.4441	16.5793	22.1833	21.2432	17.5677	20.9945	20.5464	0.180527	-1.26445	0.743457	Cytoplasm. Note=Localized to the Z line. Some colocalization with CKM at M-band (By similarity). {ECO:0000250}.
DNA-dependent protein kinase catalytic subunit	PRKDC	469 kDa	5591	P78527	945	963	m4: Oxidation (+15.99), m14: Oxidation (+15.99)	ATQmPEGGQGAPPmYQLYK	28.0448	26.0697	25.9859	27.6667	26.9728	25.4618	28.6166	25.2136	26.133	28.5821	26.164	25.9269	27.5551	26.7743	26.9032	27.4446	27.7362	26.0399	27.7482	26.6201	27.3252	28.5879	26.5979	26.109	0.591185	0.253775	0.228277	Nucleus. Nucleus, nucleolus.
Endoplasmic reticulum chaperone BiP	HSPA5	72 kDa	3309	P11021	325	336	m8: Oxidation (+15.99)	AKFEELNmDLFR	28.0388	26.4826	25.8316	27.8513	26.8215	26.3536	27.8617	25.3187	25.5644	29.5537	27.9577	27.899	27.5492	27.1871	26.7489	27.6293	27.585	26.9318	26.9933	26.7251	26.7567	29.5594	28.3916	28.0811	5.46154e-05	1.6893	4.26269	Endoplasmic reticulum lumen. Melanosome. Cytoplasm {ECO:0000250}. Note=Identified by mass spectrometry in melanosome fractions from stage I to stage IV.
Phosphoglycerate kinase 1	PGK1	45 kDa	5230	P00558	172	184	m5: Oxidation (+15.99)	AHSSmVGVNLPQK	30.1464	27.8869	27.7042	29.1131	28.1326	27.8707	29.8667	27.5616	27.1217	26.7261	27.3327	27.4428	29.6567	28.5915	28.6215	28.8911	28.896	28.4489	28.9983	28.968	28.3139	26.7319	27.7666	27.6248	1.17535e-05	-1.66288	4.92983	Cytoplasm.
Fructose-bisphosphate aldolase A	ALDOA	39 kDa	226	P04075	216	243	m18: Oxidation (+15.99)	ALSDHHIYLEGTLLKPNmVTPGHAcTQK	29.3369	27.4309	27.1093	28.5392	27.813	27.6409	29.0239	27.2244	26.8917	26.3315	27.2127	27.1702	28.8473	28.1354	28.0266	28.3171	28.5764	28.219	28.1555	28.6309	28.0839	26.3373	27.6466	27.3522	2.34831e-05	-1.3463	4.62925	Cytoplasm, myofibril, sarcomere, I band. Cytoplasm, myofibril, sarcomere, M line. Note=In skeletal muscle, accumulates around the M line and within the I band, colocalizing with FBP2 on both sides of the Z line in the absence of Ca(2+). {ECO:0000250}.
Keratin, type II cytoskeletal 1	KRT1	66 kDa	3848	P04264	290	298	m7: Oxidation (+15.99)	DVDGAYmTK	23.4148	24.6047	25.8987	24.7717	23.6094	23.3026	23.0974	25.1073	22.8683	23.5121	25.3054	26.0709	22.9251	25.3093	26.816	24.5496	24.3729	23.8807	22.229	26.5137	24.0605	23.5178	25.7393	26.253	0.418624	0.692217	0.378176	Cell membrane {ECO:0000269|PubMed:17956333}. Note=Located on plasma membrane of neuroblastoma NMB7 cells.
Stress-70 protein, mitochondrial	HSPA9	74 kDa	3313	P38646	317	340	m18: Oxidation (+15.99)	cELSSSVQTDINLPYLTmDSSGPK	27.0106	26.0388	25.3929	27.613	26.2726	26.1697	28.0971	25.1624	25.3109	28.3308	27.4502	27.2882	26.521	26.7434	26.3101	27.391	27.0361	26.7479	27.2287	26.5688	26.5031	28.3366	27.8841	27.4703	0.000126485	1.17853	3.89796	Mitochondrion {ECO:0000269|PubMed:22002106}. Nucleus, nucleolus {ECO:0000269|PubMed:22002106}.
ADP/ATP translocase 2	SLC25A5	33 kDa	292	P05141	273	296	m10: Oxidation (+15.99)	GAWSNVLRGmGGAFVLVLYDEIKK	27.7167	24.6484	24.884	26.681	24.4809	25.5174	27.7593	23.185	24.4336	28.9258	26.8231	26.8136	27.2271	25.353	25.8013	26.4589	25.2444	26.0956	26.8909	24.5915	25.6258	28.9316	27.257	26.9956	0.00218561	1.89525	2.66043	Mitochondrion inner membrane; Multi-pass membrane protein.
Eukaryotic initiation factor 4A-I	EIF4A1	46 kDa	1973	P60842	296	309	m7: Oxidation (+15.99), m11: Oxidation (+15.99)	DFTVSAmHGDmDQK	29.0447	27.2999	26.3503	28.7692	27.4455	27.4556	29.2713	26.7571	26.4636	27.0942	27.0244	26.7045	28.5551	28.0045	27.2676	28.5472	28.209	28.0338	28.4029	28.1635	27.6558	27.0999	27.4583	26.8866	0.000226965	-1.02976	3.64404	0
Protein disulfide-isomerase	P4HB	57 kDa	5034	P07237	469	502	m27: Oxidation (+15.99)	FLESGGQDGAGDDDDLEDLEEAEEPDmEEDDDQK	27.6199	26.8317	26.3524	27.6948	26.2406	27.224	27.3237	25.9838	26.5295	27.769	27.9317	28.4419	27.1302	27.5363	27.2697	27.4727	27.0041	27.8021	26.4553	27.3902	27.7217	27.7748	28.3656	28.6239	0.00123104	0.983342	2.90973	Endoplasmic reticulum lumen. Melanosome. Cell membrane {ECO:0000305}; Peripheral membrane protein {ECO:0000305}. Note=Highly abundant. In some cell types, seems to be also secreted or associated with the plasma membrane, where it undergoes constant shedding and replacement from intracellular sources (Probable). Localizes near CD4-enriched regions on lymphoid cell surfaces. Identified by mass spec…
L-lactate dehydrogenase B chain	LDHB	37 kDa	3945	P07195	61	77	m3: Oxidation (+15.99), m4: Oxidation (+15.99)	GEmmDLQHGSLFLQTPK	29.211	27.4418	27.5952	28.0967	26.945	27.4344	29.5093	25.9808	26.8317	27.1245	27.6511	27.5271	28.7214	28.1464	28.5125	27.8746	27.7085	28.0126	28.6409	27.3873	28.0239	27.1302	28.085	27.7091	0.0221268	-0.658933	1.65508	Cytoplasm.
Calreticulin	CALR	48 kDa	811	P27797	249	272	m9: Oxidation (+15.99)	KPEDWDEEmDGEWEPPVIQNPEYK	26.9621	26.8159	26.3527	27.648	26.571	27.1097	27.8465	25.9704	26.2943	28.6777	27.2075	27.7457	26.4725	27.5205	27.2699	27.4259	27.3344	27.6879	26.9781	27.3768	27.4866	28.6835	27.6414	27.9278	0.00106913	1.05176	2.97097	Endoplasmic reticulum lumen. Cytoplasm, cytosol. Secreted, extracellular space, extracellular matrix. Cell surface. Sarcoplasmic reticulum lumen {ECO:0000250}. Note=Also found in cell surface (T cells), cytosol and extracellular matrix. Associated with the lytic granules in the cytolytic T-lymphocytes.
ATP synthase subunit alpha, mitochondrial	ATP5F1A	60 kDa	498	P25705	104	123	n-term: Acetyl (+42.01), m2: Oxidation (+15.99)	GmSLNLEPDNVGVVVFGNDK	26.7152	25.8324	24.7478	27.1144	25.8359	26.3388	26.8282	25.4567	25.97	29.0009	28.1153	27.7037	26.2255	26.537	25.665	26.8923	26.5994	26.917	25.9598	26.8632	27.1622	29.0067	28.5492	27.8857	2.53793e-06	2.13104	5.59552	Mitochondrion inner membrane. Cell membrane; Peripheral membrane protein; Extracellular side. Note=Colocalizes with HRG on the cell surface of T-cells.
41701 protein epsilon	YWHAE	29 kDa	7531	P62258	197	225	m25: Oxidation (+15.99)	AAFDDAIAELDTLSEESYKDSTLImQLLR	30.0462	28.5356	27.7483	29.2735	27.8832	27.9838	29.9014	27.2808	27.5701	28.3595	28.4355	28.6616	29.5566	29.2402	28.6656	29.0515	28.6466	28.5619	29.033	28.6873	28.7624	28.3653	28.8694	28.8436	0.0719698	-0.35045	1.14285	Cytoplasm {ECO:0000250}. Melanosome {ECO:0000269|PubMed:12042314, ECO:0000269|PubMed:17081065}. Note=Identified by mass spectrometry in melanosome fractions from stage I to stage IV.
Tubulin beta-3 chain	TUBB3	50 kDa	10381	Q13509	63	77	m11: Oxidation (+15.99)	AILVDLEPGTmDSVR	30.4884	29.2056	27.9396	30.5008	28.9717	28.7237	30.7706	28.482	28.2562	28.4587	28.5722	28.2741	29.9987	29.9102	28.8569	30.2787	29.7351	29.3019	29.9022	29.8885	29.4484	28.4644	29.0061	28.4561	0.000108149	-1.15739	3.96598	Cytoplasm, cytoskeleton.
Alpha-actinin-1	ACTN1	103 kDa	87	P12814	518	555	m8: Oxidation (+15.99), m12: Oxidation (+15.99)	AAPFNNWmEGAmEDLQDTFIVHTIEEIQGLTTAHEQFK	27.3967	26.5539	25.786	27.4831	26.1067	26.2783	27.9988	25.4183	25.3422	25.6532	26.1585	25.893	26.9071	27.2585	26.7032	27.261	26.8701	26.8565	27.1305	26.8248	26.5344	25.659	26.5924	26.075	5.29573e-05	-0.94795	4.27607	Cytoplasm, cytoskeleton {ECO:0000269|PubMed:24069336, ECO:0000269|PubMed:7750553}. Cytoplasm, myofibril, sarcomere, Z line {ECO:0000269|PubMed:7750553}. Cell membrane {ECO:0000250}. Cell junction {ECO:0000250}. Cell projection, ruffle {ECO:0000250}. Note=Colocalizes with MYOZ2 and PPP3CA at the Z-line of heart and skeletal muscle. Colocalizes with PSD in membrane ruffles and central reticular str…
ADP/ATP translocase 3	SLC25A6	33 kDa	293	P12236	246	259	m5: Oxidation (+15.99)	GADImYTGTVDcWR	27.4723	23.9026	23.7406	26.2709	23.2726	24.9406	27.5104	22.4411	23.4229	28.5729	26.0718	25.5258	26.9826	24.6072	24.6578	26.0489	24.036	25.5188	26.6421	23.8475	24.6151	28.5787	26.5057	25.7079	0.0213042	1.81361	1.67154	Mitochondrion inner membrane; Multi-pass membrane protein. Note=The complex formed with ARL2BP, ARL2 and SLC25A6 is expressed in mitochondria. {ECO:0000250}.
Keratin, type I cytoskeletal 10	KRT10	59 kDa	3858	P13645	267	284	m5: Oxidation (+15.99)	ADLEmQIESLTEELAYLK	25.0844	25.3369	25.6116	24.1694	24.6296	24.4759	24.5085	24.9157	24.4579	24.5175	25.7492	25.6997	24.5948	26.0415	26.5288	23.9473	25.3931	25.0541	23.6401	26.3222	25.6501	24.5233	26.1831	25.8818	0.541596	0.353392	0.266324	0
X-ray repair cross-complementing protein 5	XRCC5	83 kDa	7520	P13010	8	35	m13: Oxidation (+15.99)	AAVVLcMDVGFTmSNSIPGIESPFEQAK	26.6716	25.9448	25.1354	27.0598	26.1093	26.213	27.7782	25.0408	25.1109	28.1457	26.0283	26.3325	26.1819	26.6494	26.0526	26.8378	26.8727	26.7911	26.9098	26.4472	26.3032	28.1515	26.4622	26.5146	0.0298788	0.775642	1.52464	Nucleus. Nucleus, nucleolus. Chromosome.
Heat shock 70 kDa protein 1A	HSPA1A	70 kDa	3303	P0DMV8	113	126	m10: Oxidation (+15.99)	AFYPEEISSmVLTK	27.682	26.0514	25.4099	28.1485	26.0181	25.5574	28.4078	25.1041	24.763	27.3179	26.541	26.2429	27.1924	26.756	26.3272	27.9264	26.7816	26.1356	27.5395	26.5105	25.9552	27.3237	26.9749	26.4249	0.837403	0.0749917	0.0770653	Cytoplasm {ECO:0000269|PubMed:17289661}. Note=Localized in cytoplasmic mRNP granules containing untranslated mRNAs.
Protein disulfide-isomerase A3	PDIA3	57 kDa	2923	P30101	235	252	m13: Oxidation (+15.99)	FIQENIFGIcPHmTEDNK	26.9925	26.4419	25.42	27.0852	25.8381	26.0963	27.1268	25.9517	25.8453	27.8588	26.4994	26.8242	26.5028	27.1464	26.3373	26.8631	26.6016	26.6745	26.2584	27.3582	27.0376	27.8645	26.9333	27.0062	0.00657646	0.72305	2.18201	Endoplasmic reticulum. Endoplasmic reticulum lumen {ECO:0000250}. Melanosome. Note=Identified by mass spectrometry in melanosome fractions from stage I to stage IV.
Clathrin heavy chain 1	CLTC	192 kDa	1213	Q00610	1131	1155	m8: Oxidation (+15.99)	ADDPSSYmEVVQAANTSGNWEELVK	27.0843	25.7322	24.8727	27.4134	26.3409	24.1489	27.8044	25.4348	23.9922	25.922	25.7704	25.513	26.5946	26.4368	25.79	27.1913	27.1043	24.727	26.936	26.8413	25.1845	25.9278	26.2043	25.6951	0.303728	-0.440483	0.517515	Cytoplasmic vesicle membrane {ECO:0000269|PubMed:17081065}; Peripheral membrane protein {ECO:0000269|PubMed:17081065}; Cytoplasmic side {ECO:0000269|PubMed:17081065}. Membrane, coated pit {ECO:0000269|PubMed:17081065}; Peripheral membrane protein {ECO:0000269|PubMed:17081065}; Cytoplasmic side {ECO:0000269|PubMed:17081065}. Melanosome {ECO:0000269|PubMed:17081065}. Note=Cytoplasmic face of coated…
Transitional endoplasmic reticulum ATPase	VCP	89 kDa	7415	P55072	339	358	m6: Oxidation (+15.99)	AHVIVmAATNRPNSIDPALR	27.3349	27.4054	26.6764	27.3676	27.298	27.0949	27.8915	26.5689	26.6292	27.5897	27.4913	27.267	26.8453	28.11	27.5937	27.1455	28.0614	27.673	27.0231	27.9753	27.8215	27.5955	27.9252	27.4491	0.387025	0.223317	0.412261	Cytoplasm, cytosol. Endoplasmic reticulum. Nucleus. Note=Present in the neuronal hyaline inclusion bodies specifically found in motor neurons from amyotrophic lateral sclerosis patients. Present in the Lewy bodies specifically found in neurons from Parkinson disease patients. Recruited to the cytoplasmic surface of the endoplasmic reticulum via interaction with AMFR/gp78. Following DNA double-str…
4F2 cell-surface antigen heavy chain	SLC3A2	68 kDa	6520	P08195	112	140	m14: Oxidation (+15.99), m22: Oxidation (+15.99)	EVELNELEPEKQPmNAASGAAmSLAGAEK	25.6411	25.413	24.2349	25.6317	25.1567	24.828	26.1588	24.4531	24.6676	27.6411	26.1345	26.0255	25.1514	26.1176	25.1522	25.4096	25.9202	25.4062	25.2904	25.8595	25.8598	27.6468	26.5684	26.2076	5.84645e-05	1.53772	4.23311	Apical cell membrane; Single-pass type II membrane protein. Melanosome. Note=Identified by mass spectrometry in melanosome fractions from stage I to stage IV. Localized to the plasma membrane when associated with SLC7A5 or SLC7A8. Localized to the placental apical membrane. Located selectively at cell-cell adhesion sites (By similarity). Colocalized with SLC7A8/LAT2 at the basolateral membrane of…
Neutral alpha-glucosidase AB	GANAB	107 kDa	23193	Q14697	134	148	m9: Oxidation (+15.99)	DENSVELTmAEGPYK	26.886	25.2655	25.0245	26.8149	25.3259	25.2145	27.7017	24.4511	25.0457	28.2439	26.9192	27.0475	26.3963	25.9701	25.9418	26.5929	26.0894	25.7926	26.8333	25.8575	26.238	28.2496	27.3531	27.2295	3.76016e-05	1.4664	4.42479	Endoplasmic reticulum {ECO:0000250}. Golgi apparatus {ECO:0000250}. Melanosome {ECO:0000269|PubMed:10929008, ECO:0000269|PubMed:17081065}. Note=Identified by mass spectrometry in melanosome fractions from stage I to stage IV.
T-complex protein 1 subunit beta	CCT2	57 kDa	10576	P78371	467	481	m14: Oxidation (+15.99)	AAHSEGNTTAGLDmR	27.2713	24.8006	23.7929	27.1068	24.8147	25.1835	27.3277	24.3233	23.6136	25.7725	24.8546	24.4933	26.7817	25.5052	24.7102	26.8847	25.5782	25.7616	26.4594	25.7297	24.8058	25.7783	25.2885	24.6753	0.162944	-0.644875	0.787961	Cytoplasm {ECO:0000269|PubMed:20080638}.
Beta-actin-like protein 2	ACTBL2	42 kDa	345651	Q562R1	185	192	m7: Oxidation (+15.99)	DLTDYLmK	30.1188	28.9022	28.5841	30.3704	29.0369	28.9591	30.2229	28.4916	28.1602	28.8879	29.2183	28.4756	29.6291	29.6068	29.5014	30.1483	29.8003	29.5373	29.3545	29.898	29.3524	28.8937	29.6522	28.6577	0.0238976	-0.661733	1.62165	Cytoplasm, cytoskeleton {ECO:0000250}.
Ras GTPase-activating-like protein IQGAP1	IQGAP1	189 kDa	8826	P46940	943	953	m6: Oxidation (+15.99), m7: Oxidation (+15.99), m8: Oxidation (+15.99)	EQLSDmmmINK	26.6763	25.923	25.3819	26.2344	25.8177	25.1424	27.4118	25.158	25.578	25.5806	25.8957	25.8738	26.1866	26.6276	26.2991	26.0123	26.5812	25.7206	26.5435	26.5645	26.7703	25.5864	26.3296	26.0558	0.103994	-0.315642	0.98299	Cell membrane {ECO:0000269|PubMed:15355962}.
Peptidyl-prolyl cis-trans isomerase A	PPIA	18 kDa	5478	P62937	134	144	m3: Oxidation (+15.99), m9: Oxidation (+15.99)	EGmNIVEAmER	31.0811	28.9296	29.1195	30.2592	29.6604	28.8485	30.9941	27.9152	28.1099	28.5585	28.3562	28.9183	30.5914	29.6342	30.0368	30.0372	30.4239	29.4266	30.1257	29.3217	29.3021	28.5643	28.7901	29.1004	0.000291023	-1.21373	3.53607	Cytoplasm {ECO:0000269|PubMed:16527992}. Secreted {ECO:0000269|PubMed:16527992}. Note=Secretion occurs in response to oxidative stress in vascular smooth muscle through a vesicular secretory pathway that involves actin remodeling and myosin II activation, and mediates ERK1/2 activation.
Talin-1	TLN1	270 kDa	7094	Q9Y490	1594	1604	m3: Oxidation (+15.99)	AAmEPIVISAK	27.1736	26.7848	26.6179	27.0872	27.1873	26.2225	28.0444	26.1711	26.2968	25.2495	25.602	26.1741	26.6839	27.4894	27.5352	26.8651	27.9507	26.8006	27.176	27.5776	27.489	25.2552	26.0359	26.3562	9.59432e-05	-1.35713	4.01799	Cell projection, ruffle membrane {ECO:0000250}; Peripheral membrane protein {ECO:0000250}; Cytoplasmic side {ECO:0000250}. Cytoplasm, cytoskeleton {ECO:0000250}. Cell surface {ECO:0000250}. Cell junction, focal adhesion {ECO:0000250}. Note=Colocalizes with LAYN at the membrane ruffles. Localized preferentially in focal adhesions than fibrillar adhesions (By similarity). {ECO:0000250}.
Cytoplasmic dynein 1 heavy chain 1	DYNC1H1	532 kDa	1778	Q14204	2611	2633	m5: Oxidation (+15.99)	ALPDmEVVGLNFSSATTPELLLK	27.0383	25.5597	24.3593	26.8339	26.1575	23.0503	27.3232	24.5707	23.7583	24.778	24.6295	22.5648	26.5487	26.2643	25.2766	26.6118	26.921	23.6285	26.4548	25.9771	24.9505	24.7837	25.0634	22.7468	0.013228	-1.62908	1.8785	Cytoplasm, cytoskeleton.
Tubulin beta-6 chain	TUBB6	50 kDa	84617	Q9BUF5	283	297	m11: Oxidation (+15.99)	ALTVPELTQQmFDAR	29.5777	28.7443	27.1503	29.8019	28.2069	27.9437	29.6423	27.713	27.3727	27.6756	27.6907	27.5207	29.088	29.4489	28.0676	29.5798	28.9703	28.5219	28.7739	29.1194	28.5649	27.6814	28.1246	27.7027	0.00024142	-1.1447	3.61723	Cytoplasm, cytoskeleton {ECO:0000250}.
Moesin	MSN	68 kDa	4478	P26038	449	458	m3: Oxidation (+15.99)	AQmVQEDLEK	27.5995	26.9117	26.0994	27.9347	26.5495	26.2807	28.955	25.7837	25.7692	27.162	26.4445	26.4006	27.1098	27.6163	27.0166	27.7127	27.3129	26.8588	28.0866	27.1901	26.9614	27.1678	26.8784	26.5827	0.207127	-0.349908	0.683763	Cell membrane {ECO:0000250}; Peripheral membrane protein {ECO:0000250}; Cytoplasmic side {ECO:0000250}. Cytoplasm, cytoskeleton {ECO:0000250}. Apical cell membrane {ECO:0000250}; Peripheral membrane protein {ECO:0000250}; Cytoplasmic side {ECO:0000250}. Cell projection, microvillus membrane {ECO:0000250}; Peripheral membrane protein {ECO:0000250}; Cytoplasmic side {ECO:0000250}. Note=Phosphorylat…
X-ray repair cross-complementing protein 6	XRCC6	70 kDa	2547	P12956	195	206	m9: Oxidation (+15.99)	DTGIFLDLmHLK	26.5356	25.5404	25.2861	26.577	25.8311	25.8651	27.7588	24.9596	24.7089	27.7104	26.832	26.5449	26.0459	26.245	26.2033	26.3549	26.5945	26.4432	26.8904	26.366	25.9012	27.7161	27.2659	26.727	0.000535884	1.01792	3.27093	Nucleus {ECO:0000269|PubMed:22442688}. Chromosome {ECO:0000269|PubMed:22442688}.
Heterogeneous nuclear ribonucleoprotein K	HNRNPK	51 kDa	3190	P61978	222	246	m20: Oxidation (+15.99)	AQPYDPNFYDETYDYGGFTmMFDDR	27.2712	25.7618	24.2523	27.4168	24.331	25.1001	26.7127	24.52	25.1017	27.1821	25.292	25.8911	26.7815	26.4663	25.1695	27.1947	25.0945	25.6783	25.8443	25.9264	26.2939	27.1878	25.7259	26.0731	0.54931	0.279167	0.260183	Cytoplasm. Nucleus, nucleoplasm. Cell projection, podosome. Note=Recruited to p53/TP53-responsive promoters, in the presence of functional p53/TP53. In case of ASFV infection, there is a shift in the localization which becomes predominantly nuclear.
Elongation factor 1-gamma	EEF1G	50 kDa	1937	P26641	254	275	m10: Oxidation (+15.99)	AAAPAPEEEmDEcEQALAAEPK	25.815	24.69	24.0733	26.4693	24.4334	24.4391	26.98	24.0519	23.6807	24.8679	25.0334	24.7542	25.3254	25.3945	24.9906	26.2473	25.1968	25.0173	26.1116	25.4584	24.8729	24.8737	25.4673	24.9363	0.112236	-0.450067	0.949869	0
Heterogeneous nuclear ribonucleoprotein M	HNRNPM	78 kDa	4670	P52272	222	232	m5: Oxidation (+15.99)	EVFSmAGVVVR	27.5192	26.0291	25.1486	28.3053	25.6191	25.9331	28.786	25.1913	25.2114	28.9502	27.0798	27.1682	27.0295	26.7337	26.0658	28.0832	26.3826	26.5113	27.9176	26.5977	26.4036	28.956	27.5137	27.3502	0.0222197	1.13641	1.65326	Nucleus, nucleolus {ECO:0000269|Ref.5}.
Leucine-rich PPR motif-containing protein, mitochondrial	LRPPRC	158 kDa	10128	P42704	245	259	m4: Oxidation (+15.99)	AGDmENAENILTVMR	25.7149	23.7099	22.3035	25.5766	24.1457	23.6642	26.0777	23.3605	23.3864	27.1612	25.3851	24.6441	25.2253	24.4144	23.2207	25.3545	24.9091	24.2423	25.2094	24.767	24.5786	27.1669	25.819	24.8261	0.00630863	1.48862	2.20007	Mitochondrion. Nucleus, nucleoplasm. Nucleus inner membrane. Nucleus outer membrane. Note=Seems to be predominantly mitochondrial.
Transferrin receptor protein 1	TFRC	85 kDa	7037	P02786	634	646	m2: Oxidation (+15.99)	EmGLSLQWLYSAR	25.6517	22.1362	21.9673	26.1962	23.2994	23.4103	25.9934	22.5752	22.2481	27.5871	25.4861	25.2943	25.162	22.8408	22.8845	25.9742	24.0628	23.9884	25.125	23.9816	23.4404	27.5928	25.92	25.4764	0.00349846	2.18672	2.45612	Cell membrane {ECO:0000269|PubMed:17081065}; Single-pass type II membrane protein {ECO:0000269|PubMed:17081065}. Melanosome {ECO:0000269|PubMed:17081065}. Note=Identified by mass spectrometry in melanosome fractions from stage I to stage IV.; SUBCELLULAR LOCATION: Transferrin receptor protein 1, serum form: Secreted.
T-complex protein 1 subunit eta	CCT7	59 kDa	10574	Q99832	376	387	m7: Oxidation (+15.99)	GGAEQFmEETER	26.3363	25.94	24.3387	26.6513	24.8147	25.1083	26.8102	23.8614	24.21	25.9324	25.2235	25.0248	25.8466	26.6446	25.256	26.4292	25.5781	25.6865	25.9418	25.2678	25.4022	25.9381	25.6574	25.2068	0.448768	-0.2033	0.347978	Cytoplasm {ECO:0000250}.
Heterogeneous nuclear ribonucleoprotein A1	HNRNPA1	39 kDa	3178	P09651	56	75	m17: Oxidation (+15.99)	GFGFVTYATVEEVDAAmNAR	28.4522	25.4408	24.8745	27.0017	25.424	24.7162	27.9601	23.2679	24.2809	28.3565	26.706	26.832	27.9626	26.1453	25.7917	26.7797	26.1875	25.2943	27.0918	24.6743	25.4731	28.3623	27.1399	27.014	0.0339146	1.30483	1.46961	Nucleus. Cytoplasm. Note=Localized in cytoplasmic mRNP granules containing untranslated mRNAs. Shuttles continuously between the nucleus and the cytoplasm along with mRNA. Component of ribonucleosomes. In the course of viral infection, colocalizes with HCV NS5B at speckles in the cytoplasm in a HCV-replication dependent manner.
Fatty acid synthase	FASN	273 kDa	2194	P49327	1772	1787	m11: Oxidation (+15.99)	FDLSQNHPLGmAIFLK	26.5015	26.7517	27.244	25.9086	27.0285	26.8288	27.2135	26.0889	26.6245	24.7975	26.0693	26.7608	26.0119	27.4563	28.1613	25.6866	27.792	27.407	26.3452	27.4953	27.8167	24.8033	26.5032	26.9428	0.0832906	-1.02102	1.0794	Cytoplasm {ECO:0000269|PubMed:17081065}. Melanosome {ECO:0000269|PubMed:17081065}. Note=Identified by mass spectrometry in melanosome fractions from stage I to stage IV.
41701 protein zeta/delta	YWHAZ	28 kDa	7534	P63104	213	222	m6: Oxidation (+15.99)	DSTLImQLLR	28.9886	27.6861	26.8127	28.402	26.7133	27.0766	29.0733	26.3472	26.7062	27.5073	27.3772	27.7296	28.499	28.3906	27.73	28.1799	27.4768	27.6548	28.2049	27.7536	27.8985	27.513	27.8111	27.9117	0.0707765	-0.358617	1.15011	Cytoplasm {ECO:0000269|PubMed:17081065}. Melanosome {ECO:0000269|PubMed:17081065}. Note=Located to stage I to stage IV melanosomes.
Myoferlin	MYOF	235 kDa	26509	Q9NZM1	367	382	m7: Oxidation (+15.99)	AEDIPQmDDAFSQTVK	25.9488	24.0346	23.0293	25.6348	23.6318	22.3124	26.291	22.9095	21.5635	26.7743	24.1619	23.8989	25.4591	24.7391	23.9465	25.4128	24.3952	22.8905	25.4226	24.3159	22.7557	26.7801	24.5958	24.081	0.18645	0.9353	0.729437	Cell membrane; Single-pass type II membrane protein. Nucleus membrane; Single-pass type II membrane protein. Cytoplasmic vesicle membrane; Single-pass type II membrane protein. Note=Concentrated at the membrane sites of both myoblast-myoblast and myoblast-myotube fusions. Detected at the plasmalemma in endothelial cells lining intact blood vessels (By similarity). Found at nuclear and plasma memb…
Serpin H1	SERPINH1	46 kDa	871	P50454	253	263	m6: Oxidation (+15.99)	LQIVEmPLAHK	26.887	24.4968	23.8031	26.8565	25.2034	25.1671	27.457	24.5153	24.0687	26.3411	25.726	24.8527	26.3974	25.2014	24.7204	26.6344	25.9669	25.7453	26.5886	25.9218	25.2609	26.3468	26.1599	25.0347	0.955369	0.0212	0.0198288	Endoplasmic reticulum lumen.
Neuroblast differentiation-associated protein AHNAK	AHNAK	629 kDa	79026	Q09666	1183	1191	m3: Oxidation (+15.99), m6: Oxidation (+15.99)	FKmPEmHFK	25.7737	25.2128	21.4923	25.5287	24.2139	20.8395	25.3422	22.9314	22.5478	23.9868	24.9183	22.1374	25.2841	25.9173	22.4096	25.3066	24.9774	21.4177	24.4738	24.3378	23.74	23.9925	25.3521	22.3194	0.575443	-0.440467	0.239998	Nucleus.
Transgelin-2	TAGLN2	22 kDa	8407	P37802	183	196	m7: Oxidation (+15.99), m12: Oxidation (+15.99)	GASQAGmTGYGmPR	29.8558	27.5254	26.3606	28.8238	27.7658	26.6101	29.1949	26.873	24.9692	27.0798	27.7723	26.1814	29.3661	28.2299	27.2779	28.6017	28.5293	27.1882	28.3265	28.2795	26.1614	27.0856	28.2062	26.3634	0.0654948	-1.02811	1.18379	0
Glucose-6-phosphate isomerase	GPI	63 kDa	2821	P06744	255	273	m9: Oxidation (+15.99)	EFGIDPQNmFEFWDWVGGR	26.5989	26.5608	25.5459	27.408	25.723	26.3333	27.4013	25.0704	24.9213	26.5597	25.1593	25.8348	26.1092	27.2654	26.4632	27.1859	26.4865	26.9115	26.5329	26.4768	26.1136	26.5655	25.5932	26.0169	0.0631291	-0.552708	1.19977	Cytoplasm {ECO:0000269|PubMed:11437381}. Secreted {ECO:0000269|PubMed:11437381}.
Peroxiredoxin-1	PRDX1	22 kDa	5052	Q06830	17	27	m5: Oxidation (+15.99)	ATAVmPDGQFK	30.4839	28.5455	28.2564	29.4557	28.356	28.2396	30.2775	28.0352	27.4257	27.888	28.954	28.5695	29.9943	29.2501	29.1736	29.2337	29.1195	28.8178	29.4092	29.4417	28.618	27.8937	29.3879	28.7515	0.0121377	-0.771825	1.91586	Cytoplasm {ECO:0000269|PubMed:17081065}. Melanosome {ECO:0000269|PubMed:17081065}. Note=Identified by mass spectrometry in melanosome fractions from stage I to stage IV.
Keratin, type II cytoskeletal 2 epidermal	KRT2	65 kDa	3849	P35908	288	296	m7: Oxidation (+15.99)	DVDNAYmIK	23.662	23.3467	23.0782	21.8619	22.4885	22.5408	22.2099	21.2691	22.2792	22.6459	23.3476	24.2431	23.1723	24.0512	23.9954	21.6398	23.2519	23.1189	21.3415	22.6755	23.4714	22.6517	23.7815	24.4251	0.249067	0.639075	0.603683	0
Elongation factor Tu, mitochondrial	TUFM	50 kDa	7284	P49411	183	200	m9: Oxidation (+15.99)	ADAVQDSEmVELVELEIR	26.9246	25.1036	24.4431	26.5643	25.2137	24.8622	26.682	24.402	24.6001	26.5221	26.0884	26.3407	26.4349	25.8082	25.3604	26.3423	25.9772	25.4403	25.8137	25.8084	25.7924	26.5279	26.5223	26.5227	0.0477595	0.625225	1.32094	Mitochondrion.
Ubiquitin-like modifier-activating enzyme 1	UBA1	118 kDa	7317	P22314	958	973	m13: Oxidation (+15.99)	FEVQGLQPNGEEmTLK	24.4356	22.0346	22.7331	24.5233	21.322	22.0664	26.7392	20.8555	21.6746	23.6172	21.3692	24.5505	23.9459	22.7391	23.6503	24.3012	22.0854	22.6446	25.8708	22.262	22.8668	23.6229	21.8031	24.7326	0.851829	-0.138408	0.0696474	Cytoplasm. Mitochondrion. Nucleus.; SUBCELLULAR LOCATION: Isoform 1: Nucleus.; SUBCELLULAR LOCATION: Isoform 2: Cytoplasm.
Voltage-dependent anion-selective channel protein 1	VDAC1	31 kDa	7416	P21796	121	139	m9: Oxidation (+15.99)	EHINLGcDmDFDIAGPSIR	24.4835	23.6275	21.7037	23.2249	22.452	23.1516	23.2922	21.9094	23.1313	24.4735	25.1436	24.546	23.9939	24.332	22.6209	23.0028	23.2154	23.7297	22.4238	23.3158	24.3236	24.4793	25.5775	24.7281	0.0018272	1.48235	2.73821	Mitochondrion outer membrane {ECO:0000269|PubMed:7539795}. Cell membrane {ECO:0000269|PubMed:7539795}.
Importin subunit beta-1	KPNB1	97 kDa	3837	Q14974	778	793	m11: Oxidation (+15.99)	GDQENVHPDVmLVQPR	26.3415	25.7077	24.6061	26.3721	25.7532	25.0903	26.9409	24.6442	24.4314	25.7256	25.736	25.5262	25.8518	26.4123	25.5234	26.15	26.5166	25.6685	26.0725	26.0506	25.6236	25.7314	26.1699	25.7082	0.423475	-0.147925	0.373172	Cytoplasm {ECO:0000269|PubMed:11891849}. Nucleus envelope {ECO:0000269|PubMed:11891849}.
Nucleolin	NCL	77 kDa	4691	P19338	628	639	m3: Oxidation (+15.99)	EAmEDGEIDGNK	23.9459	22.6573	22.1306	23.895	21.674	21.5619	24.4591	19.9731	21.2192	24.892	24.0944	23.7208	23.4563	23.3619	23.0479	23.6729	22.4375	22.14	23.5908	21.3795	22.4114	24.8977	24.5283	23.9028	0.00184942	1.57413	2.73297	Nucleus, nucleolus. Cytoplasm. Note=Localized in cytoplasmic mRNP granules containing untranslated mRNAs.
Keratin, type I cytoskeletal 9	KRT9	62 kDa	3857	P35527	241	250	m5: Oxidation (+15.99)	IKFEmEQNLR	22.8717	24.2196	23.8518	24.3451	21.6791	23.7327	19.6565	20.9958	21.7639	22.1626	24.5578	24.7876	22.382	24.9241	24.769	24.123	22.4425	24.3109	18.7881	22.4023	22.9561	22.1684	24.9917	24.9696	0.264035	1.25106	0.578339	0
T-complex protein 1 subunit theta	CCT8	60 kDa	10694	P50990	8	16	m7: Oxidation (+15.99)	APGFAQmLK	27.2117	25.9469	24.7792	27.4271	25.4976	25.5708	28.0404	24.7662	23.5579	26.2075	25.9664	25.8608	26.722	26.6514	25.6964	27.205	26.261	26.149	27.172	26.1727	24.7501	26.2133	26.4003	26.0429	0.628737	-0.193158	0.201531	Cytoplasm {ECO:0000269|PubMed:20080638}. Cytoplasm, cytoskeleton, microtubule organizing center, centrosome {ECO:0000269|PubMed:20080638}.
Cofilin-1	CFL1	19 kDa	1072	P23528	74	81	m1: Oxidation (+15.99)	mLPDKDcR	25.4466	22.0767	22.936	26.4029	24.0484	23.619	26.0423	21.603	21.9617	21.7349	23.9416	23.8899	24.957	22.7813	23.8533	26.1808	24.8119	24.1971	25.1739	23.0094	23.1539	21.7406	24.3755	24.072	0.11281	-1.13004	0.947651	Nucleus matrix {ECO:0000269|PubMed:15580268}. Cytoplasm, cytoskeleton {ECO:0000269|PubMed:15580268}. Cell projection, ruffle membrane {ECO:0000269|PubMed:15580268}; Peripheral membrane protein {ECO:0000269|PubMed:15580268}; Cytoplasmic side {ECO:0000269|PubMed:15580268}. Cell projection, lamellipodium membrane {ECO:0000269|PubMed:15580268}; Peripheral membrane protein {ECO:0000269|PubMed:15580268…
Calnexin	CANX	68 kDa	821	P27824	235	274	m32: Oxidation (+15.99)	THLYTLILNPDNSFEILVDQSVVNSGNLLNDmTPPVNPSR	26.3522	25.9028	25.4761	26.8367	25.6212	26.105	27.6039	24.6028	25.5069	28.5888	27.2629	27.3419	25.8625	26.6073	26.3933	26.6146	26.3846	26.6832	26.7355	26.0092	26.6992	28.5945	27.6968	27.5239	5.36075e-06	1.69775	5.27077	Endoplasmic reticulum membrane; Single-pass type I membrane protein. Endoplasmic reticulum. Melanosome. Note=Identified by mass spectrometry in melanosome fractions from stage I to stage IV. The palmitoylated form preferentially localizes to the perinuclear rough ER.
Exportin-2	CSE1L	110 kDa	1434	P55060	94	109	m7: Oxidation (+15.99)	ANIVHLmLSSPEQIQK	25.3109	23.5582	23.7419	25.6428	23.8907	23.6688	26.5268	23.0492	23.3573	24.079	24.1747	24.0978	24.8212	24.2628	24.6592	25.4207	24.6541	24.247	25.6585	24.4556	24.5495	24.0847	24.6086	24.2798	0.0432813	-0.641367	1.3637	Cytoplasm. Nucleus. Note=Shuttles between the nucleus and the cytoplasm.
Ezrin	EZR	69 kDa	7430	P15311	194	209	m7: Oxidation (+15.99)	IAQDLEmYGINYFEIK	26.7428	25.4969	24.8303	26.5951	25.4508	25.3349	27.2153	24.2113	24.5797	25.8372	25.3089	25.5445	26.2531	26.2014	25.7476	26.373	26.2142	25.913	26.3469	25.6177	25.7719	25.843	25.7428	25.7266	0.0476788	-0.329225	1.32167	Apical cell membrane {ECO:0000269|PubMed:18046454}; Peripheral membrane protein {ECO:0000269|PubMed:18046454}; Cytoplasmic side {ECO:0000269|PubMed:18046454}. Cell projection {ECO:0000269|PubMed:18046454}. Cell projection, microvillus membrane {ECO:0000269|PubMed:18046454}; Peripheral membrane protein {ECO:0000269|PubMed:18046454}; Cytoplasmic side {ECO:0000269|PubMed:18046454}. Cell projection, …
Heterogeneous nuclear ribonucleoproteins A2/B1	HNRNPA2B1	37 kDa	3181	P22626	63	82	m17: Oxidation (+15.99)	GFGFVTFSSMAEVDAAmAAR	26.6439	24.5612	23.0899	25.7616	24.8425	24.2124	26.8056	23.6457	24.5477	26.1474	26.0992	25.7275	26.1542	25.2657	24.0071	25.5396	25.606	24.7905	25.9373	25.0521	25.74	26.1532	26.5331	25.9096	0.0346195	0.746167	1.46068	Nucleus, nucleoplasm {ECO:0000269|PubMed:17289661}. Cytoplasm {ECO:0000269|PubMed:17289661}. Note=Localized in cytoplasmic mRNP granules containing untranslated mRNAs. Component of ribonucleosomes. Predominantly nucleoplasmic, however isoform A2 is also found in the cytoplasm of cells in some tissues. Not found in the nucleolus.
T-complex protein 1 subunit gamma	CCT3	61 kDa	7203	P49368	428	438	m2: Oxidation (+15.99)	AmTGVEQWPYR	27.1279	26.1243	24.9568	27.7706	25.8691	25.4125	27.981	24.8978	24.3586	26.3515	25.7599	25.7609	26.6382	26.8288	25.874	27.5486	26.6325	25.9907	27.1127	26.3042	25.5508	26.3572	26.1938	25.9429	0.240716	-0.402867	0.618495	Cytoplasm.
Glutathione S-transferase P	GSTP1	23 kDa	2950	P09211	83	101	m10: Oxidation (+15.99)	DQQEAALVDmVNDGVEDLR	28.0574	26.5657	25.8235	27.0692	26.4864	25.8611	27.8599	25.9854	24.7342	25.0773	26.6875	26.197	27.5678	27.2703	26.7407	26.8471	27.2499	26.4392	26.9915	27.3918	25.9264	25.083	27.1214	26.3791	0.011274	-1.05694	1.94792	Cytoplasm {ECO:0000269|PubMed:19269317}. Mitochondrion {ECO:0000269|PubMed:19269317}. Nucleus {ECO:0000269|PubMed:19269317}. Note=The 83 N-terminal amino acids function as un uncleaved transit peptide, and arginine residues within it are crucial for mitochondrial localization.
T-complex protein 1 subunit epsilon	CCT5	60 kDa	22948	P48643	450	478	m11: Oxidation (+15.99)	AFADALEVIPmALSENSGMNPIQTMTEVR	26.6443	25.0924	24.3875	27.0331	24.6731	25.1341	26.986	24.2921	24.0024	26.0575	25.0601	25.4757	26.1546	25.797	25.3047	26.811	25.4365	25.7123	26.1176	25.6986	25.1946	26.0633	25.494	25.6578	0.709502	-0.1082	0.149046	Cytoplasm {ECO:0000269|PubMed:20080638}. Cytoplasm, cytoskeleton, microtubule organizing center, centrosome {ECO:0000269|PubMed:20080638}.
Peptidyl-prolyl cis-trans isomerase FKBP4	FKBP4	52 kDa	2288	Q02790	427	445	m14: Oxidation (+15.99)	AEASSGDHPTDTEmKEEQK	26.447	25.539	24.372	26.8714	24.878	24.9518	26.8406	24.6903	24.3318	25.3283	24.7262	25.3396	25.9574	26.2436	25.2893	26.6493	25.6415	25.53	25.9722	26.0967	25.5241	25.334	25.1601	25.5217	0.013622	-0.609467	1.86576	Cytoplasm, cytosol {ECO:0000250}. Mitochondrion. Nucleus. Cytoplasm, cytoskeleton {ECO:0000250}. Note=Shuttles from mitochondria to nucleus; co-localizes in mitochondria with the glucocorticoid receptor.
Vinculin	VCL	124 kDa	7414	P18206	890	903	m11: Oxidation (+15.99)	AGEVINQPMMmAAR	27.0892	26.113	25.3642	27.2413	26.166	25.1962	28.1778	25.4084	24.9279	25.3121	25.3803	24.86	26.5996	26.8176	26.2815	27.0192	26.9295	25.7744	27.3094	26.8148	26.1201	25.3178	25.8142	25.0421	0.000215188	-1.32068	3.66718	Cytoplasm, cytoskeleton {ECO:0000269|PubMed:18439753}. Cell junction, adherens junction {ECO:0000269|PubMed:18439753}. Cell membrane {ECO:0000269|PubMed:18439753}; Peripheral membrane protein {ECO:0000269|PubMed:18439753}; Cytoplasmic side {ECO:0000269|PubMed:18439753}. Cell junction, focal adhesion {ECO:0000269|PubMed:18439753}. Note=Cytoplasmic face of adhesion plaques. Recruitment to cell-cell…
41701 protein beta/alpha	YWHAB	28 kDa	7529	P31946	215	224	m6: Oxidation (+15.99)	DSTLImQLLR	28.8167	27.5687	26.5355	28.2825	26.6733	26.8742	28.9265	26.2454	26.6453	27.49	27.2711	27.5884	28.327	28.2733	27.4528	28.0604	27.4368	27.4524	28.0581	27.6518	27.8375	27.4957	27.705	27.7704	0.12221	-0.294017	0.912893	Cytoplasm {ECO:0000269|PubMed:17081065}. Melanosome {ECO:0000269|PubMed:17081065}. Note=Identified by mass spectrometry in melanosome fractions from stage I to stage IV.
Succinyl-CoA:3-ketoacid coenzyme A transferase 1, mitochondrial	OXCT1	56 kDa	5019	P55809	369	390	m20: Oxidation (+15.99)	ETVTILPGASFFSSDESFAmIR	26.0048	26.3011	25.3386	26.432	25.4609	26.3785	26.9311	25.2524	25.8269	27.5508	27.0476	27.684	25.5151	27.0056	26.2559	26.2099	26.2244	26.9566	26.0627	26.6588	27.0191	27.5565	27.4815	27.8661	0.000116699	1.28564	3.93293	Mitochondrion matrix.
41701 protein theta	YWHAQ	28 kDa	10971	P27348	213	222	m6: Oxidation (+15.99)	DSTLImQLLR	28.961	27.6267	26.669	28.3558	26.7217	26.9513	28.9829	26.2974	26.6406	27.5428	27.3526	27.642	28.4713	28.3312	27.5863	28.1338	27.4851	27.5294	28.1146	27.7038	27.8328	27.5486	27.7865	27.824	0.121294	-0.3046	0.91616	Cytoplasm. Note=In neurons, axonally transported to the nerve terminals.
Profilin-1	PFN1	15 kDa	5216	P07737	128	136	m4: Oxidation (+15.99)	cYEmASHLR	29.2022	26.7586	26.4265	28.0848	27.5208	26.4413	29.0835	26.3773	25.7907	26.3054	26.0287	26.3212	28.7125	27.4632	27.3437	27.8627	28.2843	27.0195	28.2151	27.7837	26.983	26.3112	26.4626	26.5032	0.00071387	-1.35849	3.14638	Cytoplasm, cytoskeleton.
Serine hydroxymethyltransferase, mitochondrial	SHMT2	56 kDa	6472	P34897	495	504	m4: Oxidation (+15.99)	AFPmPGFDEH	26.1347	24.576	23.3019	26.7869	24.6568	25.3769	26.1356	23.9609	24.9612	27.5571	25.9115	25.8249	25.6451	25.2806	24.2191	26.5649	25.4202	25.9551	25.2672	25.3674	26.1535	27.5628	26.3454	26.0069	0.00985963	1.20788	2.00614	Mitochondrion. Mitochondrion matrix, mitochondrion nucleoid. Mitochondrion inner membrane.
T-complex protein 1 subunit alpha	TCP1	60 kDa	6950	P17987	322	355	m23: Oxidation (+15.99)	ASGATILSTLANLEGEETFEAAmLGQAEEVVQER	25.3777	23.9934	23.8096	26.2017	23.8891	24.4636	26.5507	23.8988	23.1736	24.7543	24.4975	24.5773	24.888	24.698	24.7269	25.9796	24.6526	25.0418	25.6823	25.3053	24.3658	24.7601	24.9314	24.7593	0.323544	-0.341833	0.490067	Cytoplasm. Cytoplasm, cytoskeleton, microtubule organizing center, centrosome.
T-complex protein 1 subunit zeta	CCT6A	58 kDa	908	P40227	59	79	m9: Oxidation (+15.99)	DGNVLLHEmQIQHPTASLIAK	25.8738	24.3773	23.8371	25.9456	24.2869	24.8877	26.6683	24.02	23.356	24.3334	24.5609	23.7274	25.3841	25.0819	24.7544	25.7235	25.0503	25.4659	25.7999	25.4264	24.5482	24.3392	24.9948	23.9095	0.027738	-0.667758	1.55692	Cytoplasm.
Thioredoxin reductase 1, cytoplasmic	TXNRD1	71 kDa	7296	Q16881	386	396	m5: Oxidation (+15.99)	IGEHmEEHGIK	26.2204	25.7353	24.6543	26.3429	25.223	25.692	26.8382	24.7641	24.4113	25.0765	25.0956	24.9467	25.7307	26.4398	25.5715	26.1209	25.9864	26.2701	25.9698	26.1705	25.6035	25.0823	25.5295	25.1287	0.000181469	-0.7537	3.7412	Cytoplasm {ECO:0000250}.; SUBCELLULAR LOCATION: Isoform 4: Cytoplasm. Nucleus.; SUBCELLULAR LOCATION: Isoform 5: Cytoplasm.
Triosephosphate isomerase	TPI1	31 kDa	7167	P60174	107	122	m14: Oxidation (+15.99)	VTNGAFTGEISPGmIK	26.7253	23.2322	23.5904	24.2427	22.9595	23.6862	25.1492	22.8376	23.2041	23.0046	23.8179	23.2156	26.2357	23.9368	24.5076	24.0206	23.7229	24.2644	24.2808	24.244	24.3963	23.0103	24.2518	23.3976	0.0290377	-1.07902	1.53704	0
3-hydroxyacyl-CoA dehydrogenase type-2	HSD17B10	27 kDa	3028	Q99714	173	184	m6: Oxidation (+15.99)	GGIVGmTLPIAR	26.3192	25.1829	23.7338	26.0736	23.4279	24.2425	26.606	23.4109	23.5284	26.9544	25.631	26.1614	25.8296	25.8875	24.651	25.8515	24.1913	24.8207	25.7376	24.8174	24.7206	26.9601	26.0649	26.3434	0.00302302	1.28291	2.51956	Mitochondrion {ECO:0000269|PubMed:12917011, ECO:0000269|PubMed:18984158}.
Polypyrimidine tract-binding protein 1	PTBP1	57 kDa	5725	P26599	147	185	m29: Oxidation (+15.99), m31: Oxidation (+15.99)	AQAALQAVNSVQSGNLALAASAAAVDAGmAmAGQSPVLR	24.0945	24.0781	22.3875	25.2605	23.6812	23.7527	25.8463	22.8883	23.2379	24.9794	24.0654	24.1428	23.6048	24.7827	23.3047	25.0385	24.4447	24.3308	24.9779	24.2947	24.4302	24.9852	24.4993	24.3249	0.356781	0.381208	0.447598	Nucleus.
Nucleophosmin	NPM1	33 kDa	4869	P06748	55	73	m11: Oxidation (+15.99)	DELHIVEAEAmNYEGSPIK	27.8076	25.9431	24.4519	27.3202	25.4688	25.4004	27.7678	25.1055	25.192	28.0054	26.6155	25.8955	27.3179	26.6476	25.3692	27.0981	26.2323	25.9785	26.8994	26.512	26.3842	28.0111	27.0494	26.0775	0.10599	0.658908	0.974735	Nucleus, nucleolus. Nucleus, nucleoplasm. Cytoplasm, cytoskeleton, microtubule organizing center, centrosome. Note=Generally nucleolar, but is translocated to the nucleoplasm in case of serum starvation or treatment with anticancer drugs. Has been found in the cytoplasm in patients with primary acute myelogenous leukemia (AML), but not with secondary AML. Can shuttle between cytoplasm and nucleus…
Nucleoside diphosphate kinase B	NME2	17 kDa	4831	P22392	89	105	m2: Oxidation (+15.99)	VmLGETNPADSKPGTIR	29.8694	27.6786	27.0883	28.5454	28.2796	27.5458	29.5165	26.9815	26.4755	27.4853	27.6594	28.1509	29.3797	28.3831	28.0056	28.3234	29.043	28.1239	28.6481	28.388	27.6677	27.4911	28.0933	28.3329	0.0402129	-0.643333	1.39563	Cytoplasm. Nucleus. Cell projection, lamellipodium. Cell projection, ruffle. Note=Isoform 2 is mainly cytoplasmic and isoform 1 and isoform 2 are excluded from the nucleolus. Colocalizes with ITGB1 and ITGB1BP1 at the edge or peripheral ruffles and lamellipodia during the early stages of cell spreading on fibronectin or collagen but not on vitronectin or laminin substrates.
ATP-citrate synthase	ACLY	121 kDa	47	P53396	949	962	m9: Oxidation (+15.99)	AFDSGIIPmEFVNK	26.6972	27.2908	27.1375	26.4165	27.2679	27.0572	27.1792	26.5546	26.727	25.9768	27.0878	27.026	26.2076	27.9953	28.0548	26.1944	28.0313	27.6354	26.3108	27.9611	27.9193	25.9826	27.5217	27.2081	0.455872	-0.3785	0.341158	Cytoplasm.
Heterogeneous nuclear ribonucleoprotein H	HNRNPH1	49 kDa	3187	P31943	263	275	m9: Oxidation (+15.99)	DLNYcFSGmSDHR	25.5462	23.0636	21.8424	25.0626	22.6761	22.4492	25.4869	22.014	21.4246	25.479	23.881	23.6477	25.0565	23.7681	22.7597	24.8405	23.4395	23.0273	24.6185	23.4204	22.6168	25.4847	24.3149	23.8297	0.157187	0.782408	0.803584	Nucleus, nucleoplasm.
T-complex protein 1 subunit delta	CCT4	58 kDa	10575	P50991	453	481	m6: Oxidation (+15.99)	AFADAmEVIPSTLAENAGLNPISTVTELR	25.7799	23.5161	23.0178	25.9431	23.8919	23.8137	26.0104	23.6709	23.0142	24.8675	24.4576	23.981	25.2903	24.2206	23.935	25.721	24.6553	24.3919	25.142	25.0773	24.2064	24.8732	24.8915	24.1631	0.546333	-0.2138	0.262543	Cytoplasm. Melanosome. Cytoplasm, cytoskeleton, microtubule organizing center, centrosome. Note=Identified by mass spectrometry in melanosome fractions from stage I to stage IV.
Receptor of activated protein C kinase 1	RACK1	35 kDa	10399	P63244	213	225	m5: Oxidation (+15.99)	DGQAmLWDLNEGK	26.5506	24.0163	23.9814	25.9568	24.1396	24.2597	25.9431	22.6494	23.2389	25.5591	25.3501	25.412	26.0609	24.7209	24.8986	25.7347	24.9031	24.8379	25.0747	24.0558	24.4312	25.5649	25.784	25.594	0.0906267	0.580475	1.04274	Cell membrane; Peripheral membrane protein. Cytoplasm. Cytoplasm, perinuclear region. Cytoplasm, cytoskeleton. Nucleus. Perikaryon {ECO:0000250}. Cell projection, dendrite {ECO:0000250}. Cell projection, phagocytic cup. Note=Recruited to the plasma membrane through interaction with KRT1 which binds to membrane-bound ITGB1. Also associated with the membrane in oncogene-transformed cells. PKC activ…
40S ribosomal protein S3a	RPS3A	30 kDa	6189	P61247	35	42	m4: Oxidation (+15.99)	APAmFNIR	27.9161	25.2549	24.9053	27.5546	23.6805	25.3048	27.6403	23.2373	25.2364	26.8277	26.3762	25.9393	27.4264	25.9595	25.8225	27.3326	24.4439	25.8829	26.7719	24.6437	26.4286	26.8335	26.8101	26.1213	0.556947	0.319383	0.254186	Cytoplasm {ECO:0000255|HAMAP-Rule:MF_03122, ECO:0000269|PubMed:17289661}. Nucleus {ECO:0000255|HAMAP-Rule:MF_03122}. Note=Localized in cytoplasmic mRNP granules containing untranslated mRNAs.
Threonine--tRNA ligase 1, cytoplasmic	TARS1	83 kDa	6897	P26639	224	231	m6: Oxidation (+15.99)	ETLLAmFK	25.7864	25.0754	24.2565	25.9028	25.3151	25.0189	26.5199	24.4835	23.4255	24.088	24.367	23.2469	25.2968	25.7799	25.1737	25.6807	26.0785	25.597	25.6515	25.89	24.6177	24.0938	24.8009	23.4289	0.0011156	-1.20132	2.95249	Cytoplasm.
Importin-5	IPO5	124 kDa	3843	O00410	756	775	m15: Oxidation (+15.99)	AIGTEPDSDVLSEImHSFAK	26.0876	23.962	22.4646	25.9351	23.2005	23.9729	26.2899	23.3206	22.9419	23.4895	23.9227	24.1542	25.5979	24.6665	23.3818	25.713	23.964	24.5511	25.4215	24.727	24.1341	23.4952	24.3566	24.3363	0.0783878	-0.805133	1.10575	Cytoplasm. Nucleus. Nucleus, nucleolus. Note=Nucleus; nuclear rim. Found particularly in the nuclear rim and nucleolus.
Prelamin-A/C	LMNA	74 kDa	4000	P02545	367	377	m5: Oxidation (+15.99)	LALDmEIHAYR	26.2904	26.0922	23.0722	26.3978	25.138	23.0913	26.3972	25.6321	24.1628	26.7023	25.6972	24.1541	25.8007	26.7968	23.9895	26.1758	25.9015	23.6694	25.5288	27.0385	25.3551	26.708	26.1311	24.3362	0.677619	0.255625	0.169014	Nucleus. Nucleus envelope. Nucleus lamina. Nucleus, nucleoplasm. Note=Farnesylation of prelamin-A/C facilitates nuclear envelope targeting and subsequent cleaveage by ZMPSTE24/FACE1 to remove the farnesyl group produces mature lamin-A/C, which can then be inserted into the nuclear lamina. EMD is required for proper localization of non-farnesylated prelamin-A/C.; SUBCELLULAR LOCATION: Isoform C: N…
RNA cytosine C(5)-methyltransferase NSUN2	NSUN2	86 kDa	54888	Q08J23	385	400	m8: Oxidation (+15.99)	HTQIRPTmFPPKDPEK	25.5613	23.9459	19.6248	25.5714	22.5255	22.9584	25.2182	22.2072	20.9373	25.8617	22.9393	22.0544	25.0717	24.6505	20.542	25.3493	23.2889	23.5365	24.3498	23.6136	22.1295	25.8675	23.3732	22.2364	0.603167	0.4831	0.219562	Nucleus, nucleolus. Cytoplasm, cytoskeleton, spindle. Note=Concentrated in the nucleolus during interphase and translocates to the spindle during mitosis as an RNA-protein complex that includes 18S ribosomal RNA.
Bifunctional glutamate/proline--tRNA ligase	EPRS	171 kDa	2058	P07814	1464	1477	m11: Oxidation (+15.99)	DQDLEPGAPSmGAK	25.1616	25.1478	23.9916	26.128	25.3324	24.2481	27.1859	24.7132	24.1133	24.3038	24.8944	25.0046	24.6719	25.8523	24.9089	25.906	26.0958	24.8262	26.3176	26.1197	25.3055	24.3096	25.3283	25.1866	0.029002	-0.857883	1.53757	Cytoplasm {ECO:0000305}.
Phosphoglycerate mutase 1	PGAM1	29 kDa	5223	P18669	242	251	m2: Oxidation (+15.99)	AmEAVAAQGK	29.0173	27.0949	26.8563	28.1988	26.1779	26.7325	28.9281	25.8094	26.0958	26.8731	26.5214	26.9558	28.5277	27.7994	27.7735	27.9767	26.9413	27.3106	28.0598	27.2158	27.288	26.8789	26.9553	27.1379	0.00684558	-0.817933	2.16459	0
Basic leucine zipper and W2 domain-containing protein 1	BZW1	48 kDa	9689	Q7L1Q6	345	357	m12: Oxidation (+15.99)	IQEYcYDNIHFmK	24.8081	21.7555	21.7704	24.2531	23.4634	24.0144	24.7507	22.6159	22.3203	23.1557	22.7892	22.9901	24.3184	22.4601	22.6877	24.031	24.2268	24.5925	23.8823	24.0223	23.5125	23.1615	23.2231	23.1721	0.0996187	-0.627408	1.00166	0
eIF-2-alpha kinase activator GCN1	GCN1	293 kDa	10985	Q92616	1485	1496	m3: Oxidation (+15.99)	AVmSNLSAHGVK	24.556	22.1873	22.3009	23.5755	22.6041	21.2409	24.0312	22.0852	21.7847	20.4466	21.6039	21.8475	24.0664	22.8918	23.2182	23.3535	23.3676	21.8191	23.1628	23.4916	22.9769	20.4523	22.0378	22.0296	0.000183726	-1.90982	3.73583	0
Peptidyl-prolyl cis-trans isomerase B	PPIB	24 kDa	5479	P23284	99	109	m3: Oxidation (+15.99)	DFmIQGGDFTR	28.3316	26.9562	26.3726	27.1914	26.497	26.2131	28.1508	25.6039	25.5379	27.3861	27.6122	27.5445	27.8419	27.6607	27.2899	26.9693	27.2605	26.7913	27.2825	27.0104	26.7302	27.3918	28.0461	27.7266	0.0726797	0.4111	1.13859	Endoplasmic reticulum lumen. Melanosome. Note=Identified by mass spectrometry in melanosome fractions from stage I to stage IV.
Radixin	RDX	69 kDa	5962	P35241	185	193	m4: Oxidation (+15.99)	EDSmMEYLK	26.3804	25.6581	25.3644	26.8719	25.716	25.6278	27.418	24.5884	25.1713	25.5919	25.2819	25.6442	25.8908	26.3626	26.2817	26.6498	26.4795	26.206	26.5496	25.9948	26.3635	25.5977	25.7158	25.8263	0.00104885	-0.605217	2.97929	Cell membrane; Peripheral membrane protein; Cytoplasmic side. Cytoplasm, cytoskeleton. Cleavage furrow. Note=Highly concentrated in the undercoat of the cell-to-cell adherens junction and the cleavage furrow in the interphase and mitotic phase, respectively.
Nucleoside diphosphate kinase A	NME1	17 kDa	4830	P15531	40	49	m2: Oxidation (+15.99)	FmQASEDLLK	30.0217	28.031	27.2554	28.8231	28.5023	27.727	29.8375	27.2278	26.535	27.8046	27.9185	28.3123	29.532	28.7355	28.1727	28.601	29.2657	28.3052	28.9692	28.6343	27.7273	27.8104	28.3524	28.4944	0.0518345	-0.606058	1.28538	Cytoplasm {ECO:0000269|PubMed:16442775}. Nucleus {ECO:0000269|PubMed:16442775}. Note=Cell-cycle dependent nuclear localization which can be induced by interaction with Epstein-barr viral proteins or by degradation of the SET complex by GzmA.
Heat shock protein 75 kDa, mitochondrial	TRAP1	80 kDa	10131	Q12931	659	687	m19: Oxidation (+15.99)	ASEPGLAQLLVDQIYENAmIAAGLVDDPR	26.0187	24.5548	23.1542	26.9165	24.1775	24.8705	26.947	23.4767	23.6256	27.1654	25.8652	25.7192	25.5291	25.2593	24.0714	26.6944	24.941	25.4486	26.0787	24.8831	24.8178	27.1711	26.2991	25.9012	0.0174407	1.18206	1.75844	Mitochondrion {ECO:0000269|PubMed:23564345}. Mitochondrion inner membrane {ECO:0000269|PubMed:23564345}. Mitochondrion matrix {ECO:0000269|PubMed:23564345}.
Dolichyl-diphosphooligosaccharide--protein glycosyltransferase subunit 1	RPN1	69 kDa	6184	P04843	216	232	m15: Oxidation (+15.99)	VHYENNSPFLTITSmTR	24.107	22.7509	21.8345	24.7273	23.1892	22.7955	24.5302	23.0082	21.6544	25.1823	19.6832	23.7903	23.6174	23.4555	22.7518	24.5052	23.9527	23.3737	23.6618	24.4146	22.8467	25.188	20.1171	23.9724	0.936452	-0.0570917	0.0285144	Endoplasmic reticulum membrane; Single-pass type I membrane protein. Melanosome. Note=Identified by mass spectrometry in melanosome fractions from stage I to stage IV.
Annexin A2	ANXA2	39 kDa	302	P07355	234	245	m7: Oxidation (+15.99)	SYSPYDmLESIR	25.3033	23.4428	19.7294	24.6281	23.9212	22.833	25.5787	22.5142	23.2833	25.6294	26.6324	24.1534	24.8136	24.1473	20.6467	24.406	24.6846	23.4112	24.7103	23.9206	24.4756	25.6352	27.0663	24.3355	0.0303447	1.60209	1.51792	Secreted, extracellular space, extracellular matrix, basement membrane {ECO:0000269|PubMed:17081065}. Melanosome {ECO:0000269|PubMed:17081065}. Note=In the lamina beneath the plasma membrane. Identified by mass spectrometry in melanosome fractions from stage I to stage IV. Translocated from the cytoplasm to the cell surface through a Golgi-independent mechanism.
41701 protein gamma	YWHAG	28 kDa	7532	P61981	218	227	m6: Oxidation (+15.99)	DSTLImQLLR	28.8463	27.569	26.5676	28.2728	26.6773	26.8805	28.9341	26.2261	26.6424	27.4673	27.2562	27.5762	28.3566	28.2735	27.4849	28.0507	27.4408	27.4587	28.0657	27.6325	27.8346	27.4731	27.6901	27.7583	0.0963545	-0.309517	1.01613	Cytoplasm {ECO:0000250}.
Adenylyl cyclase-associated protein 1	CAP1	52 kDa	10487	Q01518	156	167	m7: Oxidation (+15.99)	EMNDAAmFYTNR	25.5834	24.283	22.6354	25.9026	23.5585	24.1381	25.9604	23.0833	22.6083	24.2902	23.8373	23.9848	25.0938	24.9875	23.5527	25.6805	24.3219	24.7162	25.092	24.4897	23.8005	24.2959	24.2712	24.1668	0.137383	-0.542617	0.862066	Cell membrane {ECO:0000250}; Peripheral membrane protein {ECO:0000250}.
Exportin-1	XPO1	123 kDa	7514	O14980	538	553	m8: Oxidation (+15.99)	AIIASNImYIVGQYPR	25.3613	23.849	22.589	24.899	23.6577	23.7926	25.9	23.2137	22.7482	23.7384	23.8727	22.7929	24.8716	24.5536	23.5063	24.677	24.4212	24.3708	25.0316	24.6201	23.9404	23.7442	24.3066	22.975	0.0077277	-0.8802	2.11195	Cytoplasm. Nucleus, nucleoplasm. Nucleus, Cajal body. Nucleus, nucleolus. Note=Located in the nucleoplasm, Cajal bodies and nucleoli. Shuttles between the nucleus/nucleolus and the cytoplasm.
Eukaryotic translation initiation factor 5A-1	EIF5A	17 kDa	1984	P63241	68	85	m12: Oxidation (+15.99)	KYEDIcPSTHNmDVPNIK	27.9126	23.6743	25.3214	26.7691	26.2973	25.076	28.0186	23.285	24.6511	24.833	24.7193	24.8444	27.423	24.3789	26.2386	26.5471	27.0608	25.6542	27.1502	24.6915	25.8434	24.8387	25.1532	25.0264	0.0204353	-1.37555	1.68962	Cytoplasm. Nucleus. Endoplasmic reticulum membrane; Peripheral membrane protein; Cytoplasmic side. Nucleus, nuclear pore complex. Note=Hypusine modification promotes the nuclear export and cytoplasmic localization and there was a dynamic shift in the localization from predominantly cytoplasmic to primarily nuclear under apoptotic inducing conditions.
DnaJ homolog subfamily A member 1	DNAJA1	45 kDa	3301	P31689	302	312	m7: Oxidation (+15.99)	cVLNEGmPIYR	25.1457	23.8501	23.258	25.3803	24.1413	23.9229	26.274	23.4334	22.6906	25.0346	24.1124	23.4794	24.656	24.5546	24.1752	25.1582	24.9047	24.5011	25.4057	24.8398	23.8829	25.0404	24.5463	23.6614	0.743728	-0.106608	0.128586	Membrane {ECO:0000305|PubMed:10816573}; Lipid-anchor {ECO:0000305|PubMed:10816573}. Cytoplasm {ECO:0000269|PubMed:10816573}. Microsome {ECO:0000250}. Nucleus {ECO:0000269|PubMed:10816573}. Cytoplasm, perinuclear region {ECO:0000269|PubMed:10816573}. Mitochondrion {ECO:0000250}. Note=Primarily associated with microsomes. A minor proportion is associated with mitochondria (By similarity). Primarily…
Plastin-3	PLS3	71 kDa	5358	P13797	257	266	m9: Oxidation (+15.99)	DGETLEELmK	26.0781	25.126	24.9431	26.4615	25.5911	25.2074	27.4859	24.9281	23.7733	24.734	25.2667	26.0545	25.5884	25.8306	25.8604	26.2395	26.3546	25.7856	26.6175	26.3346	24.9656	24.7398	25.7006	26.2366	0.348441	-0.356775	0.457871	Cytoplasm.
Polyadenylate-binding protein 1	PABPC1	71 kDa	26986	P11940	376	385	m8: Oxidation (+15.99)	AHLTNQYmQR	26.3331	24.6089	24.165	25.8598	24.832	24.1229	27.1699	24.2619	23.9	25.9394	24.7219	24.02	25.8435	25.3134	25.0823	25.6378	25.5954	24.7011	26.3015	25.6683	25.0923	25.9452	25.1558	24.202	0.644131	-0.16845	0.191026	Cytoplasm. Nucleus. Note=Localized in cytoplasmic mRNP granules containing untranslated mRNAs. Shuttles between the cytoplasm and the nucleus.
ADP-ribosylation factor 1	ARF1	21 kDa	375	P84077	20	30	m3: Oxidation (+15.99)	ILmVGLDAAGK	26.5555	26.0228	25.4535	25.5742	26.2232	24.8966	26.6213	25.3057	25.2624	25.2764	25.0906	25.3967	26.0658	26.7274	26.3708	25.3521	26.9866	25.4747	25.7529	26.7122	26.4546	25.2822	25.5245	25.5788	0.055222	-0.818925	1.25789	Golgi apparatus {ECO:0000269|PubMed:17555535}. Cytoplasm, perinuclear region {ECO:0000269|PubMed:17555535}. Cell junction, synapse, synaptosome {ECO:0000250}. Cell junction, synapse, postsynaptic cell membrane, postsynaptic density {ECO:0000250}.
Annexin A5	ANXA5	36 kDa	308	P08758	290	301	m10: Oxidation (+15.99)	KNFATSLYSmIK	25.7171	24.189	22.6795	24.5117	25.8503	22.3361	26.1785	23.7111	23.4618	27.5476	27.828	26.5823	25.2274	24.8935	23.5968	24.2896	26.6138	22.9143	25.3102	25.1176	24.654	27.5534	28.2619	26.7644	9.05937e-05	2.73369	4.0429	0
Eukaryotic initiation factor 4A-II	EIF4A2	46 kDa	1974	Q14240	297	310	m11: Oxidation (+15.99)	DFTVSALHGDmDQK	27.3417	25.1608	24.2991	27.0853	25.5603	25.9254	27.33	25.2192	24.2556	25.0404	24.3379	24.5454	26.8521	25.8654	25.2164	26.8632	26.3237	26.5035	26.4616	26.6257	25.4478	25.0462	24.7718	24.7274	0.000156948	-1.44417	3.80424	0
Pre-mRNA-processing-splicing factor 8	PRPF8	274 kDa	10594	Q6P2Q9	687	702	m11: Oxidation (+15.99)	AAVMHDILDMmPEGIK	25.5894	23.518	23.0864	25.0467	24.3341	22.9419	26.009	23.0118	23.5321	25.4161	23.8439	23.8033	25.0997	24.2225	24.0036	24.8247	25.0975	23.5201	25.1406	24.4182	24.7243	25.4218	24.2778	23.9854	0.704304	0.141675	0.15224	Nucleus speckle {ECO:0000250}.
Keratin, type II cytoskeletal 8	KRT8	54 kDa	3856	P05787	276	285	m6: Oxidation (+15.99)	AEAESmYQIK	25.8177	26.1255	23.0651	25.5886	25.1423	23.4929	26.0108	25.8323	23.588	25.8319	27.1091	24.8414	25.328	26.83	23.9824	25.3666	25.9058	24.0711	25.1424	27.2387	24.7802	25.8377	27.543	25.0235	0.141898	0.884917	0.848023	Cytoplasm {ECO:0000269|PubMed:10973561, ECO:0000269|PubMed:19188445}. Nucleus, nucleoplasm {ECO:0000250}. Nucleus matrix {ECO:0000250}.
60S ribosomal protein L5	RPL5	34 kDa	6125	P46777	198	209	m3: Oxidation (+15.99), m11: Oxidation (+15.99)	HImGQNVADYmR	27.7706	25.1976	24.5006	26.2411	25.2004	25.129	27.8045	24.3076	24.5219	26.5664	26.1125	26.0699	27.2809	25.9021	25.4179	26.0191	25.9638	25.7071	26.9361	25.714	25.7142	26.5721	26.5464	26.2519	0.428238	0.283008	0.368315	Cytoplasm {ECO:0000269|Ref.7}. Nucleus, nucleolus {ECO:0000269|Ref.7}.
Proliferation-associated protein 2G4	PA2G4	44 kDa	5036	Q9UQ80	52	62	m4: Oxidation (+15.99), m6: Oxidation (+15.99)	GDAmImEETGK	26.2354	23.8735	22.5842	24.3681	24.1104	23.2249	25.4346	23.8108	23.2467	24.4559	24.6099	24.3668	25.7458	24.5781	23.5015	24.146	24.8739	23.8031	24.5662	25.2172	24.4389	24.4616	25.0438	24.5488	0.959427	-0.018275	0.0179881	Isoform 1: Cytoplasm {ECO:0000269|PubMed:16832058, ECO:0000269|PubMed:19037095}. Nucleus, nucleolus {ECO:0000269|PubMed:16832058, ECO:0000269|PubMed:19037095}. Note=Tranlocates to the nucleus upon treatment with HRG. Phosphorylation at Ser-361 by PKC/PRKCD regulates its nucleolar localization. {ECO:0000269|PubMed:16832058}.; SUBCELLULAR LOCATION: Isoform 2: Cytoplasm {ECO:0000269|PubMed:16832058,…
Non-POU domain-containing octamer-binding protein	NONO	54 kDa	4841	Q15233	208	239	m20: Oxidation (+15.99)	cSEGSFLLTTFPRPVTVEPmDQLDDEEGLPEK	26.011	25.3034	23.2011	26.3095	24.5883	24.954	25.8231	24.7079	24.0432	26.1686	25.5273	25.7419	25.5214	26.008	24.1183	26.0875	25.3517	25.5321	24.9547	26.1143	25.2354	26.1744	25.9612	25.924	0.0917706	0.577117	1.0373	Nucleus. Nucleus, nucleolus. Nucleus speckle. Note=Detected in punctate subnuclear structures often located adjacent to splicing speckles, called paraspeckles.
40S ribosomal protein S3	RPS3	27 kDa	6188	P23396	152	173	m6: Oxidation (+15.99)	FVDGLmIHSGDPVNYYVDTAVR	28.0573	26.7375	25.5616	27.3953	25.717	24.9042	27.6672	25.4358	24.9961	27.0511	27.3874	26.8927	27.5676	27.4421	26.4788	27.1733	26.4805	25.4823	26.7989	26.8423	26.1883	27.0569	27.8213	27.0748	0.149626	0.532017	0.824993	Cytoplasm {ECO:0000269|PubMed:16314389, ECO:0000269|PubMed:17289661, ECO:0000269|PubMed:17560175, ECO:0000269|PubMed:18045535, ECO:0000269|PubMed:20217897, ECO:0000269|PubMed:21871177}. Nucleus {ECO:0000269|PubMed:17560175, ECO:0000269|PubMed:18045535, ECO:0000269|PubMed:19460357, ECO:0000269|PubMed:20217897, ECO:0000269|PubMed:21871177}. Nucleus, nucleolus {ECO:0000269|PubMed:16314389, ECO:00002…
Importin-7	IPO7	120 kDa	10527	O95373	605	626	m5: Oxidation (+15.99)	AVTAmGILNTIDTLLSVVEDHK	24.6493	22.5686	20.3457	24.5916	22.3535	22.2082	24.8145	22.6705	21.6001	22.9817	22.2745	22.6781	24.1597	23.2731	21.263	24.3695	23.117	22.7863	23.9461	24.0769	22.7923	22.9874	22.7084	22.8601	0.317037	-0.5015	0.49889	Cytoplasm. Nucleus.
41701 protein sigma	SFN	28 kDa	2810	P31947	215	224	m6: Oxidation (+15.99)	DSTLImQLLR	28.9245	27.5934	26.5473	28.3017	26.6748	26.9001	28.9484	26.2688	26.631	27.4866	27.3054	27.6011	28.4349	28.298	27.4646	28.0796	27.4382	27.4783	28.0801	27.6753	27.8233	27.4924	27.7393	27.7831	0.116558	-0.316733	0.933458	Cytoplasm. Nucleus {ECO:0000250}. Secreted. Note=May be secreted by a non-classical secretory pathway.
Eukaryotic translation initiation factor 4 gamma 1	EIF4G1	175 kDa	1981	Q04637	1248	1260	m12: Oxidation (+15.99)	AIIEEYLHLNDmK	25.5814	23.0511	22.0444	25.2813	24.1803	21.2929	26.0671	23.2559	22.2076	23.593	23.5479	22.181	25.0917	23.7557	22.9617	25.0593	24.9438	21.8711	25.1987	24.6624	23.3999	23.5987	23.9818	22.363	0.158821	-0.930608	0.799093	0
Importin subunit alpha-1	KPNA2	58 kDa	3838	P52292	354	366	m6: Oxidation (+15.99)	EATWTmSNITAGR	23.4264	22.0475	19.437	23.294	21.4967	20.3313	23.0428	21.2405	19.0858	22.5318	22.3936	22.3579	22.9367	22.7521	20.3543	23.072	22.2601	20.9095	22.1745	22.6469	20.278	22.5375	22.8275	22.54	0.311025	0.571708	0.507205	Cytoplasm {ECO:0000269|PubMed:7604027}. Nucleus {ECO:0000269|PubMed:7604027}.
Peroxiredoxin-6	PRDX6	25 kDa	9588	P30041	183	199	m6: Oxidation (+15.99)	DGDSVmVLPTIPEEEAK	27.1538	24.7489	25.3117	26.1915	24.6397	24.8472	26.9618	24.7124	23.6431	24.8389	25.1387	24.889	26.6642	25.4534	26.2289	25.9695	25.4031	25.4254	26.0934	26.1188	24.8353	24.8447	25.5726	25.071	0.0135096	-0.796358	1.86936	Cytoplasm {ECO:0000269|PubMed:16186110, ECO:0000269|PubMed:19188445}. Lysosome {ECO:0000250}. Cytoplasmic vesicle {ECO:0000250}. Note=Also found in lung secretory organelles. {ECO:0000250}.
Transportin-1	TNPO1	102 kDa	3842	Q92973	246	254	m4: Oxidation (+15.99)	ALVmLLEVR	23.2894	22.0652	22.4979	24.062	21.96	23.1181	24.42	22.142	21.9326	18.4103	20.569	22.6903	22.7997	22.7698	23.4152	23.8399	22.7235	23.6963	23.5516	23.5484	23.1248	18.4161	21.0029	22.8724	0.00625591	-2.085	2.20371	Cytoplasm. Nucleus.
Protein disulfide-isomerase A4	PDIA4	73 kDa	9601	P13667	486	499	m3: Oxidation (+15.99)	FAmEPEEFDSDTLR	25.6406	24.3439	23.3066	26.353	24.2591	24.0409	26.6497	22.8586	23.3258	26.9813	25.0027	25.1441	25.151	25.0484	24.2239	26.1309	25.0226	24.6191	25.7813	24.265	24.518	26.9871	25.4366	25.3261	0.0398835	0.982158	1.39921	Endoplasmic reticulum lumen. Melanosome. Note=Identified by mass spectrometry in melanosome fractions from stage I to stage IV.
Spectrin alpha chain, non-erythrocytic 1	SPTAN1	285 kDa	6709	Q13813	1716	1736	m10: Oxidation (+15.99)	DLNSQADSLmTSSAFDTSQVK	24.8262	24.0864	22.6828	23.5063	23.6596	21.6933	24.7319	23.6683	22.7921	24.1462	24.8203	24.5851	24.3365	24.791	23.6	23.2842	24.423	22.2714	23.8635	25.0747	23.9843	24.1519	25.2542	24.7671	0.108528	0.680908	0.96446	Cytoplasm, cytoskeleton. Cytoplasm, cell cortex. Note=Expressed along the cell membrane in podocytes and presumptive tubule cells during glomerulogenesis and is expressed along lateral cell margins in tubule cells. {ECO:0000250}.
Kinectin	KTN1	156 kDa	3895	Q86UP2	634	648	m10: Oxidation (+15.99)	EEELKDIQNmNFLLK	25.367	23.2262	21.134	25.1028	22.9908	21.367	24.8223	22.0462	22.6538	25.2478	24.5715	23.0036	24.8773	23.9307	22.0512	24.8807	23.7542	21.9451	23.9539	23.4526	23.846	25.2536	25.0054	23.1856	0.163847	0.863017	0.785562	Endoplasmic reticulum membrane; Single-pass type II membrane protein. Note=Vesicle membrane protein anchored to the endoplasmic reticulum.
26S proteasome non-ATPase regulatory subunit 2	PSMD2	100 kDa	5708	Q13200	755	763	m7: Oxidation (+15.99)	DPNNLFmVR	24.5311	23.1088	21.4602	24.4124	22.8036	22.7086	25.2297	21.6017	21.7745	24.6862	22.5691	22.3292	24.0415	23.8133	22.3775	24.1904	23.5671	23.2867	24.3613	23.0082	22.9667	24.692	23.003	22.5113	0.980225	0.0118833	0.00867409	0
Stress-induced-phosphoprotein 1	STIP1	63 kDa	10963	P31948	435	446	m7: Oxidation (+15.99)	AAALEAmKDYTK	26.4029	24.7849	24.712	26.9206	24.4738	25.2106	27.1593	24.3841	23.8702	25.6059	24.6684	25.0548	25.9132	25.4894	25.6293	26.6985	25.2373	25.7888	26.291	25.7905	25.0625	25.6117	25.1023	25.2369	0.0989386	-0.478717	1.00463	Cytoplasm {ECO:0000250}. Nucleus {ECO:0000250}.
Rab GDP dissociation inhibitor beta	GDI2	51 kDa	2665	P50395	241	264	m10: Oxidation (+15.99)	LSAIYGGTYmLNKPIEEIIVQNGK	25.8339	23.589	24.254	25.5666	24.4634	24.2474	25.5853	24.4941	22.9147	24.2573	23.4306	23.5902	25.3442	24.2935	25.1713	25.3445	25.2268	24.8255	24.717	25.9005	24.1069	24.2631	23.8645	23.7723	0.00243617	-1.09272	2.61329	Cytoplasm {ECO:0000250}. Membrane {ECO:0000250}; Peripheral membrane protein {ECO:0000250}.
Heat shock 70 kDa protein 4	HSPA4	94 kDa	3308	P34932	544	557	m6: Oxidation (+15.99)	AESEEmETSQAGSK	26.5292	24.7396	24.0064	26.2497	24.8458	24.721	27.0531	24.107	24.1803	25.6905	24.5306	24.8214	26.0395	25.4442	24.9237	26.0276	25.6092	25.2991	26.1847	25.5134	25.3725	25.6962	24.9645	25.0035	0.167737	-0.361667	0.775372	Cytoplasm {ECO:0000305}.
Serine/threonine-protein phosphatase 2A 65 kDa regulatory subunit A alpha isoform	PPP2R1A	65 kDa	5518	P30153	421	442	m7: Oxidation (+15.99)	LAIIEYmPLLAGQLGVEFFDEK	25.9681	24.2503	20.9332	25.5473	23.3452	23.3022	26.6033	23.0846	22.2732	25.3203	23.6166	23.0486	25.4785	24.9549	21.8504	25.3253	24.1086	23.8803	25.7349	24.491	23.4654	25.326	24.0505	23.2306	0.844306	-0.134983	0.0734999	Cytoplasm {ECO:0000250}. Chromosome, centromere {ECO:0000269|PubMed:16580887}. Note=Centromeric localization requires the presence of BUB1.
Transcription intermediary factor 1-beta	TRIM28	89 kDa	10155	Q13263	128	136	m8: Oxidation (+15.99)	DIVENYFmR	26.6431	25.1357	24.6448	26.4672	25.2107	25.0486	26.8633	24.1069	24.2122	27.7936	26.0352	25.6369	26.1534	25.8403	25.5621	26.2451	25.9742	25.6268	25.9949	25.5134	25.4044	27.7994	26.4691	25.819	0.00458045	1.08056	2.33909	Nucleus {ECO:0000269|PubMed:10330177, ECO:0000269|PubMed:17178852, ECO:0000269|PubMed:20858735, ECO:0000269|PubMed:23665872, ECO:0000269|PubMed:9016654}. Note=Associated with centromeric heterochromatin during cell differentiation through CBX1. {ECO:0000250}.
Succinate dehydrogenase [ubiquinone] flavoprotein subunit, mitochondrial	SDHA	73 kDa	6389	P31040	398	418	m13: Oxidation (+15.99)	EPIPVLPTVHYNmGGIPTNYK	25.5047	24.7067	24.1761	25.8978	25.0592	24.2294	26.4768	23.8157	24.5727	26.9098	25.7647	25.6189	25.0151	25.4112	25.0933	25.6758	25.8226	24.8076	25.6084	25.2221	25.7649	26.9155	26.1986	25.8009	0.000346112	1.09822	3.46078	Mitochondrion inner membrane; Peripheral membrane protein; Matrix side.
Erythrocyte band 7 integral membrane protein	STOM	32 kDa	2040	P27105	206	215	m2: Oxidation (+15.99)	AmAAEAEASR	26.5739	25.1274	24.0771	25.565	24.096	24.8064	26.2003	23.3589	24.35	27.0451	26.6858	26.2399	26.0843	25.8319	24.9944	25.3429	24.8595	25.3846	25.3319	24.7653	25.5423	27.0509	27.1197	26.4219	1.24343e-05	1.5248	4.90538	Cell membrane; Peripheral membrane protein; Cytoplasmic side. Cell membrane; Lipid-anchor; Cytoplasmic side. Melanosome. Cytoplasmic vesicle {ECO:0000250}. Note=Exposed on the cytoplasmic surface of the membrane. Associated with lipid rafts. Concentrates preferentially in plasma membrane protrusions and in a juxta-nuclear region which may represent Golgi-derived vesicles. Colocalizes with actin. …
Y-box-binding protein 1	YBX1	36 kDa	4904	P67809	205	231	m14: Oxidation (+15.99)	RPQYSNPPVQGEVmEGADNQGAGEQGR	26.2705	25.2006	23.8183	26.2273	25.2732	24.6131	26.7645	24.6058	23.6266	26.4272	25.8463	25.0876	25.7808	25.9051	24.7356	26.0052	26.0366	25.1912	25.8961	26.0122	24.8188	26.4329	26.2802	25.2696	0.130086	0.4515	0.885771	Cytoplasm. Nucleus. Cytoplasmic granule {ECO:0000269|PubMed:25229427}. Secreted. Note=Localized in cytoplasmic mRNP granules containing untranslated mRNAs. Shuttles between nucleus and cytoplasm. Predominantly cytoplasmic in proliferating cells. Cytotoxic stress and DNA damage enhance translocation to the nucleus. Localized with DDX1, MBNL1 and TIAL1 in stress granules upon stress. Secreted by me…
U5 small nuclear ribonucleoprotein 200 kDa helicase	SNRNP200	245 kDa	23020	O75643	776	791	m14: Oxidation (+15.99)	DLLPYGFAIHHAGmTR	24.9986	23.029	23.2897	24.5778	23.3566	21.8466	26.0996	22.5725	22.8534	25.4467	23.9537	23.8998	24.5089	23.7335	24.207	24.3558	24.1201	22.4248	25.2313	23.9789	24.0456	25.4525	24.3876	24.0818	0.151607	0.659133	0.81928	Nucleus {ECO:0000269|PubMed:9539711}.
Ras-related protein Rab-1B	RAB1B	22 kDa	81876	Q9H0U4	173	187	m1: Oxidation (+15.99)	mGPGAASGGERPNLK	24.3924	22.7955	21.8498	24.3931	22.6087	23.7861	24.944	20.8594	19.3168	26.0677	24.5778	25.0008	23.9027	23.5	22.767	24.171	23.3722	24.3642	24.0756	22.2658	20.509	26.0735	25.0117	25.1828	0.00250935	2.17571	2.60044	Cytoplasm {ECO:0000269|PubMed:11389151}. Membrane {ECO:0000269|PubMed:11389151}; Lipid-anchor {ECO:0000269|PubMed:11389151}; Cytoplasmic side {ECO:0000269|PubMed:11389151}. Preautophagosomal structure membrane {ECO:0000269|PubMed:20545908}; Lipid-anchor {ECO:0000305}; Cytoplasmic side {ECO:0000305}. Note=Targeted by REP1 to membranes of specific subcellular compartments including endoplasmic reti…
Delta(3,5)-Delta(2,4)-dienoyl-CoA isomerase, mitochondrial	ECH1	36 kDa	1891	Q13011	284	309	m16: Oxidation (+15.99)	DHSVAESLNYVASWNmSMLQTQDLVK	25.2393	23.8622	23.5575	24.4013	23.7717	24.0661	24.6861	22.3492	23.6931	26.0909	25.6642	25.8309	24.7496	24.5668	24.4748	24.1793	24.5352	24.6443	23.8178	23.7556	24.8853	26.0967	26.0981	26.0129	5.69302e-07	1.75384	6.24466	Mitochondrion {ECO:0000250}. Peroxisome {ECO:0000250}.
Sodium/potassium-transporting ATPase subunit alpha-1	ATP1A1	113 kDa	476	P05023	728	743	m7: Oxidation (+15.99)	ADIGVAmGIAGSDVSK	25.7348	23.9776	22.7783	25.8345	23.8018	23.2805	26.2971	22.6173	22.6889	27.4415	24.8406	24.7773	25.2452	24.6822	23.6956	25.6124	24.5653	23.8587	25.4287	24.0237	23.8812	27.4473	25.2745	24.9594	0.016089	1.4927	1.79347	Cell membrane; Multi-pass membrane protein. Melanosome. Note=Identified by mass spectrometry in melanosome fractions from stage I to stage IV.
Kynureninase	KYNU	52 kDa	8942	Q16719	164	188	m24: Oxidation (+15.99)	AFPSDHYAIESQLQLHGLNIEESmR	24.0068	#NUM!	20.134	23.8709	20.549	#NUM!	25.1185	20.2587	#NUM!	21.899	#NUM!	#NUM!	23.5171	17.1521	21.0512	23.6488	21.3124	17.6004	24.2501	21.6651	18.5012	21.9048	17.3512	16.8325	0.177702	-2.16818	0.750307	Cytoplasm {ECO:0000255|HAMAP-Rule:MF_03017, ECO:0000269|PubMed:8706755}.
D-3-phosphoglycerate dehydrogenase	PHGDH	57 kDa	26227	O43175	492	522	m18: Oxidation (+15.99)	LLSYQTSLVSDGETWHVmGISSLLPSLEAWK	23.8782	23.654	22.9358	24.3019	23.5395	23.4064	24.2782	22.8271	23.092	23.3952	23.9003	23.208	23.3885	24.3586	23.853	24.0798	24.303	23.9846	23.4098	24.2336	24.2843	23.4009	24.3342	23.39	0.457181	-0.183058	0.339912	0
41701 protein eta	YWHAH	28 kDa	7533	Q04917	218	227	m6: Oxidation (+15.99)	DSTLImQLLR	28.8028	27.5603	26.5098	28.2465	26.6363	26.867	28.9273	26.2196	26.6095	27.4651	27.2602	27.5561	28.3131	28.2648	27.4271	28.0245	27.3997	27.4452	28.0589	27.626	27.8017	27.4708	27.6941	27.7381	0.124097	-0.284592	0.906238	0
Pyruvate carboxylase, mitochondrial	PC	130 kDa	5091	P11498	893	906	m8: Oxidation (+15.99)	AYVEANQmLGDLIK	25.0109	24.0632	24.1089	25.6038	24.3313	23.8729	25.7788	22.9233	23.8925	26.6023	25.3127	25.3485	24.5213	24.7678	25.0262	25.3818	25.0947	24.451	24.9105	24.3298	25.0847	26.6081	25.7466	25.5305	0.000105208	1.30009	3.97795	Mitochondrion matrix.
ADP-ribosylation factor 4	ARF4	21 kDa	378	P18085	20	30	m3: Oxidation (+15.99)	ILmVGLDAAGK	25.8328	25.7205	25.2921	24.6884	25.8462	24.6805	25.7835	25.0577	24.9154	23.8947	24.6172	24.9159	25.3431	26.4251	26.2094	24.4664	26.6097	25.2586	24.9151	26.4641	26.1076	23.9004	25.0511	25.098	0.0446375	-1.18941	1.3503	Golgi apparatus.
Trifunctional enzyme subunit alpha, mitochondrial	HADHA	83 kDa	3030	P40939	441	455	m3: Oxidation (+15.99)	ADmVIEAVFEDLSLK	25.6506	25.2616	24.7578	26.4979	25.6949	25.6756	26.5951	24.677	25.1032	27.9407	26.2389	26.4968	25.161	25.9661	25.675	26.2759	26.4583	26.2538	25.7267	26.0835	26.2954	27.9465	26.6728	26.6789	0.000384589	1.42456	3.415	Mitochondrion.
Staphylococcal nuclease domain-containing protein 1	SND1	102 kDa	27044	Q7KZF4	210	227	m13: Oxidation (+15.99)	ALLLPDYYLVTVmLSGIK	25.1783	24.2029	23.3597	26.0322	24.2057	24.132	26.065	23.8689	23.1814	24.1558	23.2864	23.2111	24.6887	24.9075	24.277	25.8101	24.9691	24.7102	25.1966	25.2753	24.3736	24.1615	23.7203	23.3931	0.00112702	-1.09838	2.94807	Cytoplasm {ECO:0000269|PubMed:17081065}. Nucleus {ECO:0000269|PubMed:17081065}. Melanosome {ECO:0000269|PubMed:17081065}. Note=In IL-4 stimulated cells colocalizes with STAT6 in the nucleus. Identified by mass spectrometry in melanosome fractions from stage I to stage IV.
Peroxisomal multifunctional enzyme type 2	HSD17B4	80 kDa	3295	P51659	682	702	m15: Oxidation (+15.99)	GAADTTIILSDEDFmEVVLGK	23.7263	21.4688	21.6724	23.368	21.743	22.0884	24.0098	19.7106	20.32	24.724	23.1526	23.4918	23.2366	22.1733	22.5896	23.1459	22.5065	22.6666	23.1414	21.1171	21.5123	24.7298	23.5865	23.6738	0.00161201	1.5589	2.79263	Peroxisome.
Malate dehydrogenase, mitochondrial	MDH2	36 kDa	4191	P40926	242	257	m10: Oxidation (+15.99)	AGAGSATLSmAYAGAR	27.1479	25.7493	25.3939	26.7314	25.5975	26.0273	27.087	24.9128	25.5702	27.6674	27.1061	27.2061	26.6583	26.4538	26.3112	26.5094	26.3609	26.6054	26.2186	26.3192	26.7624	27.6732	27.54	27.3882	2.19703e-08	1.12283	7.65816	Mitochondrion matrix.
Eukaryotic translation initiation factor 3 subunit A	EIF3A	167 kDa	8661	Q14152	655	672	m16: Oxidation (+15.99)	DIDIEDLEELDPDFImAK	26.0149	23.5324	22.343	25.2334	23.9799	22.9921	26.318	22.4874	22.8365	24.9324	24.4249	24.0026	25.5253	24.237	23.2603	25.0114	24.7433	23.5702	25.4496	23.8938	24.0287	24.9381	24.8588	24.1847	0.706922	0.181042	0.150629	Cytoplasm {ECO:0000255|HAMAP-Rule:MF_03000, ECO:0000269|PubMed:9150439}.
DNA replication licensing factor MCM4	MCM4	97 kDa	4173	P33991	331	343	m7: Oxidation (+15.99)	cHTTHSmALIHNR	24.3309	22.6989	21.6982	24.8428	22.064	22.4703	24.7722	21.1323	21.6419	25.9293	24.0184	23.8051	23.8413	23.4035	22.6154	24.6207	22.8275	23.0485	23.9039	22.5388	22.8341	25.935	24.4522	23.9871	0.00370089	1.59337	2.43169	Nucleus {ECO:0000250}.
Heat shock protein beta-1	HSPB1	23 kDa	3315	P04792	141	171	m29: Oxidation (+15.99)	KYTLPPGVDPTQVSSSLSPEGTLTVEAPmPK	26.8112	25.2214	24.6014	26.2215	24.5293	24.9061	26.9399	23.8118	23.9594	24.9044	25.7336	24.9314	26.3215	25.926	25.5187	25.9995	25.2928	25.4843	26.0715	25.2182	25.1517	24.9101	26.1675	25.1134	0.0896931	-0.473817	1.04724	Cytoplasm. Nucleus. Cytoplasm, cytoskeleton, spindle. Note=Cytoplasmic in interphase cells. Colocalizes with mitotic spindles in mitotic cells. Translocates to the nucleus during heat shock and resides in sub-nuclear structures known as SC35 speckles or nuclear splicing speckles.
Spectrin beta chain, non-erythrocytic 1	SPTBN1	275 kDa	6711	Q01082	1621	1632	m10: Oxidation (+15.99)	AKDEQSAVSmLK	24.7891	24.2672	21.617	24.65	23.2995	21.6348	25.2273	23.6302	22.6856	24.7217	25.0262	23.875	24.2994	24.9718	22.5343	24.4279	24.0629	22.213	24.3589	25.0367	23.8778	24.7274	25.4601	24.0571	0.155553	0.699017	0.808121	Cytoplasm, cytoskeleton {ECO:0000250}. Cytoplasm, myofibril, sarcomere, M line {ECO:0000250}. Note=Colocalizes with ANK2 in a distinct intracellular compartment of neonatal cardiomyocytes. {ECO:0000250}.; SUBCELLULAR LOCATION: Isoform 2: Cell membrane {ECO:0000250}; Peripheral membrane protein {ECO:0000250}; Cytoplasmic side {ECO:0000250}.
40S ribosomal protein S7	RPS7	22 kDa	6201	P62081	8	37	m25: Oxidation (+15.99)	IVKPNGEKPDEFESGISQALLELEmNSDLK	24.9258	24.1655	23.4147	24.7723	23.581	23.944	26.1963	22.5878	22.3293	25.7636	25.7252	24.9812	24.4362	24.8701	24.3319	24.5503	24.3444	24.5221	25.328	23.9942	23.5215	25.7694	26.159	25.1632	0.000584476	1.22336	3.23323	Cytoplasm, cytoskeleton, microtubule organizing center, centrosome {ECO:0000269|PubMed:20873783}. Note=Colocalizes with NEK6 in the centrosome.
Poly(rC)-binding protein 2	PCBP2	39 kDa	5094	Q15366	71	78	m4: Oxidation (+15.99)	AFAmIIDK	27.3567	24.8063	23.6251	26.6185	24.6743	23.9902	27.2383	23.9488	23.1461	24.4681	24.2263	23.9119	26.867	25.5109	24.5424	26.3964	25.4378	24.5684	26.3699	25.3552	24.3383	24.4739	24.6602	24.0939	0.0200999	-1.23763	1.69681	Nucleus {ECO:0000269|PubMed:19029303}. Cytoplasm {ECO:0000269|PubMed:19029303}. Note=Loosely bound in the nucleus. May shuttle between the nucleus and the cytoplasm.
Prohibitin-2	PHB2	33 kDa	11331	Q99623	98	107	m4: Oxidation (+15.99)	DLQmVNISLR	26.1492	22.9832	23.2033	25.7601	23.357	23.0855	26.4084	22.3825	22.5128	27.1844	26.162	25.4698	25.6596	23.6877	24.1206	25.538	24.1205	23.6636	25.54	23.7889	23.705	27.1902	26.5959	25.6518	0.00302955	1.90947	2.51862	Mitochondrion inner membrane {ECO:0000250}. Cytoplasm {ECO:0000250}. Nucleus {ECO:0000250}. Note=Also cytoplasmic and nuclear. {ECO:0000250}.
Splicing factor 3B subunit 1	SF3B1	146 kDa	23451	O75533	603	625	m7: Oxidation (+15.99)	AAGLATmISTMRPDIDNMDEYVR	24.9897	23.6882	21.094	25.3025	22.4461	21.5607	25.7015	22.0359	21.4873	26.0713	23.9506	22.546	24.5	24.3927	22.0113	25.0804	23.2095	22.1388	24.8331	23.4423	22.6795	26.0771	24.3845	22.7281	0.202551	0.957308	0.693465	Nucleus speckle. Note=During mitosis, transiently dispersed from the nuclear speckles to the cytoplasm.
Lupus La protein	SSB	47 kDa	6741	P05455	77	86	m4: Oxidation (+15.99)	AELmEISEDK	24.2686	21.7364	21.0443	23.9135	20.8382	21.635	23.386	21.4427	22.1667	23.7253	23.7355	23.3782	23.779	22.4409	21.9615	23.6914	21.6016	22.2132	22.5176	22.8492	23.359	23.731	24.1694	23.5603	0.0331368	0.955792	1.47969	Nucleus {ECO:0000305}.
NADH-cytochrome b5 reductase 3	CYB5R3	34 kDa	1727	P00387	242	259	m16: Oxidation (+15.99)	APEAWDYGQGFVNEEmIR	26.146	24.3882	24.0021	25.5915	24.2129	24.4022	26.2807	23.3955	24.7782	26.167	25.7888	25.6714	25.6563	25.0927	24.9194	25.3694	24.9763	24.9803	25.4123	24.8019	25.9704	26.1727	26.2227	25.8534	0.000427933	0.832933	3.36862	Isoform 1: Endoplasmic reticulum membrane; Lipid-anchor; Cytoplasmic side. Mitochondrion outer membrane; Lipid-anchor; Cytoplasmic side.; SUBCELLULAR LOCATION: Isoform 2: Cytoplasm. Note=Produces the soluble form found in erythrocytes.
Atlastin-3	ATL3	61 kDa	25923	Q6DD88	528	538	m9: Oxidation (+15.99)	DAVVGRPSmDK	23.6008	23.1419	21.4386	24.7846	23.8294	24.0342	24.5469	23.1777	23.1958	25.9794	25.2068	24.4736	23.1112	23.8465	22.3559	24.5626	24.5928	24.6124	23.6785	24.5842	24.3881	25.9851	25.6407	24.6557	0.00591766	1.51371	2.22785	Endoplasmic reticulum membrane {ECO:0000269|PubMed:18270207, ECO:0000269|PubMed:24459106}; Multi-pass membrane protein {ECO:0000269|PubMed:18270207, ECO:0000269|PubMed:24459106}. Note=Localizes to endoplasmic reticulum tubules and accumulates in punctuate structures corresponding to 3-way junctions, which represent crossing-points at which the tubules build a polygonal network.
Fascin	FSCN1	55 kDa	6624	Q16658	132	149	m7: Oxidation (+15.99)	WSVHIAmHPQVNIYSVTR	22.0383	#NUM!	#NUM!	22.4525	20.6763	#NUM!	20.0755	#NUM!	#NUM!	22.7448	#NUM!	#NUM!	21.5487	17.013	16.9115	22.2305	21.4398	16.6395	19.2071	18.1417	17.1905	22.7506	16.6264	19.3232	0.518621	0.924217	0.28515	Cytoplasm, cytoskeleton. Cell projection, filopodium. Cell projection, invadopodium. Cytoplasm, cytosol. Note=In glioma cells, partially colocalizes with F-actin stress fibers in the cytosol.
ADP-ribosylation factor 5	ARF5	21 kDa	381	P84085	20	30	m3: Oxidation (+15.99)	ILmVGLDAAGK	24.6267	25.395	24.9434	23.0372	25.6175	23.9274	24.5478	24.7982	24.8195	22.6911	24.1278	24.3301	24.137	26.0996	25.8607	22.8152	26.3809	24.5056	23.6794	26.2046	26.0118	22.6969	24.5617	24.5121	0.145554	-1.21949	0.836975	Golgi apparatus {ECO:0000269|PubMed:17555535}. Cytoplasm, perinuclear region {ECO:0000269|PubMed:17555535}.
Cullin-associated NEDD8-dissociated protein 1	CAND1	136 kDa	55832	Q86VP6	1065	1072	m4: Oxidation (+15.99)	EVEmGPFK	24.6044	21.1996	22.5435	23.7	22.4291	22.2322	24.6926	21.6422	21.4027	22.289	22.8183	23.2077	24.1147	21.9042	23.4607	23.4779	23.1925	22.8104	23.8243	23.0487	22.5949	22.2948	23.2522	23.3897	0.691548	-0.167383	0.160177	Cytoplasm {ECO:0000269|PubMed:21249194}. Nucleus {ECO:0000269|PubMed:21249194}. Note=Predominantly cytoplasmic.
Catenin alpha-1	CTNNA1	100 kDa	1495	P35221	798	823	m19: Oxidation (+15.99)	AEVQNLGGELVVSGVDSAmSLIQAAK	24.8994	23.5337	21.355	24.3377	22.6973	22.4465	24.9358	22.0519	20.9123	24.8132	23.1676	22.5738	24.4098	24.2383	22.2723	24.1156	23.4608	23.0247	24.0675	23.4583	22.1046	24.8189	23.6015	22.7558	0.441527	0.410458	0.355043	Isoform 1: Cytoplasm, cytoskeleton. Cell junction, adherens junction. Cell membrane; Peripheral membrane protein; Cytoplasmic side. Cell junction. Note=Found at cell-cell boundaries and probably at cell-matrix boundaries.; SUBCELLULAR LOCATION: Isoform 3: Cell membrane {ECO:0000269|PubMed:21708131}; Peripheral membrane protein {ECO:0000269|PubMed:21708131}; Cytoplasmic side {ECO:0000269|PubMed:21…
Spliceosome RNA helicase DDX39B	DDX39B	49 kDa	7919	Q13838	242	256	m2: Oxidation (+15.99)	FmQDPMEIFVDDETK	25.2468	23.4748	22.5928	25.2137	23.512	23.0561	25.7924	22.637	23.5011	24.2898	23.02	24.739	24.7571	24.1794	23.5101	24.9916	24.2754	23.6343	24.924	24.0434	24.6933	24.2956	23.4539	24.921	0.510525	-0.228275	0.291983	Nucleus. Nucleus speckle. Cytoplasm. Note=Can translocate to the cytoplasm in the presence of MX1. TREX complex assembly seems to occur in regions surrounding nuclear speckles known as perispeckles.
Heterogeneous nuclear ribonucleoprotein U	HNRNPU	91 kDa	3192	Q00839	361	384	m10: Oxidation (+15.99)	IGWSLTTSGmLLGEEEFSYGYSLK	26.3955	24.9206	24.2373	26.8406	25.2926	24.9654	26.8934	24.4947	24.0714	27.7253	25.9133	25.5106	25.9058	25.6252	25.1546	26.6186	26.056	25.5436	26.025	25.9012	25.2636	27.731	26.3472	25.6927	0.0126328	1.00522	1.8985	Nucleus {ECO:0000269|PubMed:20858735}. Cytoplasm {ECO:0000269|PubMed:19029303}. Cell surface {ECO:0000269|PubMed:7993898}. Note=Localized in cytoplasmic mRNP granules containing untranslated mRNAs. Component of ribonucleosomes. {ECO:0000269|PubMed:17289661}.
Heat shock-related 70 kDa protein 2	HSPA2	70 kDa	3306	P54652	58	73	m5: Oxidation (+15.99)	NQVAmNPTNTIFDAKR	17.8921	20.1972	19.4478	21.4607	20.4219	18.6666	21.3317	19.2499	19.2972	#NUM!	18.2304	19.1112	17.4024	20.9018	20.3651	21.2386	21.1854	19.2447	20.4633	20.6564	20.4894	15.8307	18.6643	19.2933	0.00150848	-2.77052	2.82146	0
Pyruvate dehydrogenase E1 component subunit beta, mitochondrial	PDHB	39 kDa	5162	P11177	37	49	m7: Oxidation (+15.99)	DAINQGmDEELER	26.7883	25.4189	24.4558	26.043	25.2417	25.7342	26.6776	24.4395	25.5929	27.0946	26.9642	27.1519	26.2986	26.1235	25.3731	25.8209	26.0052	26.3124	25.8092	25.8459	26.7851	27.1003	27.3981	27.3339	1.54719e-05	1.22605	4.81046	Mitochondrion matrix.
DNA replication licensing factor MCM3	MCM3	91 kDa	4172	P25205	509	547	m10: Oxidation (+15.99)	APGEQDGDAmPLGSAVDILATDDPNFSQEDQQDTQIYEK	24.7357	23.298	23.0518	24.5632	22.977	23.3773	25.4529	21.9888	22.8932	26.0937	24.0442	23.8593	24.246	24.0025	23.9691	24.3411	23.7404	23.9555	24.5846	23.3953	24.0855	26.0994	24.4781	24.0413	0.00621438	1.07252	2.2066	Nucleus.
Pre-mRNA-splicing factor ATP-dependent RNA helicase DHX15	DHX15	91 kDa	1665	O43143	539	573	m23: Oxidation (+15.99), m24: Oxidation (+15.99)	ALELLNYLAALNDDGDLTELGSmmAEFPLDPQLAK	25.2968	23.7937	22.8711	25.5799	23.5405	24.093	25.0878	23.4161	22.3921	24.492	22.7445	23.6096	24.8071	24.4983	23.7883	25.3579	24.3039	24.6711	24.2194	24.8225	23.5843	24.4978	23.1784	23.7917	0.156135	-0.55295	0.8065	Nucleus. Nucleus, nucleolus.
Plasminogen activator inhibitor 1 RNA-binding protein	SERBP1	45 kDa	26135	Q8NC51	287	294	m2: Oxidation (+15.99)	EmTLDEWK	25.6032	23.9967	22.7827	25.1073	23.1833	24.2825	25.3788	23.4841	23.5455	24.527	24.2466	23.5379	25.1135	24.7013	23.7	24.8853	23.9467	24.8607	24.5104	24.8905	24.7377	24.5328	24.6805	23.7199	0.511174	-0.188708	0.291431	Cytoplasm {ECO:0000269|PubMed:12505151}. Nucleus {ECO:0000269|PubMed:12505151}. Cytoplasm, perinuclear region {ECO:0000269|PubMed:12505151}. Note=Also found in perinuclear regions.
Aldo-keto reductase family 1 member B1	AKR1B1	36 kDa	231	P15121	156	177	m14: Oxidation (+15.99)	AIGISNFNHLQVEmILNKPGLK	26.5146	24.9517	22.6098	26.2036	22.8744	22.8949	27.1728	21.6502	22.9009	25.1374	22.094	20.7069	26.025	25.6563	23.527	25.9815	23.6378	23.4731	26.3045	23.0566	24.0932	25.1431	22.5279	20.889	0.0927403	-1.55823	1.03273	Cytoplasm.
Myosin regulatory light chain 12B	MYL12B	20 kDa	103910	O14950	18	35	m8: Oxidation (+15.99)	ATSNVFAmFDQSQIQEFK	27.4761	24.6092	21.949	26.4569	24.1707	21.2057	27.3077	24.2605	19.4141	24.2162	24.3511	22.6388	26.9864	25.3138	22.8663	26.2349	24.9341	21.7838	26.4394	25.6669	20.6063	24.222	24.785	22.8208	0.513603	-0.7609	0.289373	0
60S ribosomal protein L3	RPL3	46 kDa	6122	P39023	387	394	m3: Oxidation (+15.99)	AFmGPLKK	25.4012	24.1812	23.0592	25.7753	24.1677	23.8059	26.1043	23.1056	22.8736	25.1509	24.3573	24.0381	24.9115	24.8857	23.9765	25.5532	24.9311	24.384	25.2359	24.512	24.0659	25.1567	24.7912	24.2201	0.76373	0.10235	0.11706	Nucleus, nucleolus {ECO:0000269|PubMed:16963496}. Cytoplasm {ECO:0000269|PubMed:16963496}.
Ras-related protein Rab-1A	RAB1A	23 kDa	5861	P62820	176	187	m1: Oxidation (+15.99)	mGPGATAGGAEK	24.3474	22.7233	21.6674	23.587	22.1859	22.6585	24.2061	21.3462	19.8198	24.9687	24.27	24.2894	23.8577	23.4278	22.5847	23.365	22.9493	23.2367	23.3377	22.7527	21.012	24.9745	24.7039	24.4714	0.000639391	1.71561	3.19423	Golgi apparatus. Endoplasmic reticulum. Early endosome. Cytoplasm, cytosol. Membrane. Melanosome {ECO:0000250}. Note=Alternates between membrane-associated and cytosolic forms.
Glucose-6-phosphate 1-dehydrogenase	G6PD	59 kDa	2539	P11413	18	45	m20: Oxidation (+15.99)	EELFQGDAFHQSDTHIFIImGASGDLAK	24.8617	24.6171	24.36	25.4212	24.124	24.5681	25.3493	24.0755	23.9901	23.9016	23.6991	23.8994	24.3721	25.3217	25.2773	25.1991	24.8874	25.1463	24.4809	25.4819	25.1823	23.9074	24.133	24.0814	0.000135818	-0.975325	3.86704	0
Proliferating cell nuclear antigen	PCNA	29 kDa	5111	P12004	218	240	m12: Oxidation (+15.99)	ATPLSSTVTLSmSADVPLVVEYK	26.3899	24.0992	24.6936	25.9279	24.7425	24.7479	26.3319	23.4077	24.4196	25.4311	25.8698	26.4389	25.9003	24.8037	25.6109	25.7059	25.5059	25.3261	25.4635	24.8141	25.6119	25.4369	26.3037	26.6209	0.0288794	0.57995	1.53941	Nucleus {ECO:0000269|PubMed:24115439, ECO:0000269|PubMed:24939902}. Note=Colocalizes with CREBBP, EP300 and POLD1 to sites of DNA damage (PubMed:24939902). Forms nuclear foci representing sites of ongoing DNA replication and vary in morphology and number during S phase. Together with APEX2, is redistributed in discrete nuclear foci in presence of oxidative DNA damaging agents. {ECO:0000269|PubMed…
Nuclear autoantigenic sperm protein	NASP	85 kDa	4678	P49321	735	770	m25: Oxidation (+15.99)	AKQEPEVNGGSGDAVPSGNEVSENmEEEAENQAESR	24.9456	23.4521	23.0193	24.7848	23.2684	23.8484	25.3505	22.6291	22.428	24.849	23.8122	24.2633	24.456	24.1567	23.9366	24.5628	24.0319	24.4266	24.4821	24.0356	23.6203	24.8548	24.2461	24.4454	0.0419106	0.431	1.37768	Cytoplasm {ECO:0000250}. Nucleus.
Poly(rC)-binding protein 1	PCBP1	37 kDa	5093	Q15365	71	78	m4: Oxidation (+15.99)	AFAmIIDK	26.9812	25.052	24.2431	26.5532	25.0056	24.5695	26.917	23.785	23.8298	24.1803	24.3	23.758	26.4915	25.7566	25.1604	26.3311	25.7691	25.1476	26.0486	25.1914	25.022	24.1861	24.7339	23.94	0.000287409	-1.44712	3.5415	Nucleus. Cytoplasm. Note=Loosely bound in the nucleus. May shuttle between the nucleus and the cytoplasm.
Integrin beta-1	ITGB1	88 kDa	3688	P05556	138	156	m18: Oxidation (+15.99)	AEDYPIDLYYLMDLSYSmK	24.7903	21.6785	22.5973	24.8853	23.2305	21.6075	24.5068	21.2438	22.8145	26.8336	22.8348	24.1061	24.3006	22.3831	23.5145	24.6632	23.994	22.1856	23.6384	22.6502	24.0068	26.8394	23.2687	24.2881	0.0488764	1.50745	1.3109	Cell membrane {ECO:0000303|PubMed:10455171}; Single-pass type I membrane protein {ECO:0000255}. Cell projection, invadopodium membrane {ECO:0000269|PubMed:10455171}; Single-pass type I membrane protein {ECO:0000255}. Cell projection, ruffle membrane {ECO:0000303|PubMed:10455171}; Single-pass type I membrane protein {ECO:0000255}. Recycling endosome. Melanosome. Cleavage furrow. Cell projection, l…
Citrate synthase, mitochondrial	CS	52 kDa	1431	O75390	145	183	m21: Oxidation (+15.99)	AALPSHVVTMLDNFPTNLHPmSQLSAAVTALNSESNFAR	26.5496	24.4025	24.1608	25.9264	24.2345	24.5639	26.3592	22.8034	23.9233	26.3653	26.0989	25.8514	26.0599	25.107	25.078	25.7043	24.9979	25.1421	25.4908	24.2098	25.1156	26.371	26.5328	26.0335	0.00306278	1.03213	2.51388	Mitochondrion matrix.
Ras-related protein Rab-7a	RAB7A	23 kDa	7879	P51149	56	69	m4: Oxidation (+15.99)	LVTmQIWDTAGQER	25.5914	23.438	22.4173	24.7166	22.5458	21.8775	24.5599	21.7177	20.6547	24.6663	24.9895	23.5698	25.1018	24.1425	23.3346	24.4945	23.3092	22.4557	23.6916	23.1242	21.847	24.6721	25.4234	23.7518	0.0850034	1.013	1.07056	Cytoplasmic vesicle, phagosome membrane {ECO:0000269|PubMed:12944476, ECO:0000269|PubMed:21255211}; Peripheral membrane protein {ECO:0000305}; Cytoplasmic side {ECO:0000305}. Late endosome membrane {ECO:0000269|PubMed:12944476, ECO:0000269|PubMed:14617358, ECO:0000269|PubMed:16176980, ECO:0000269|PubMed:20028791}; Peripheral membrane protein {ECO:0000305}; Cytoplasmic side {ECO:0000305}. Lysosome…
C-1-tetrahydrofolate synthase, cytoplasmic	MTHFD1	102 kDa	4522	P11586	265	292	m14: Oxidation (+15.99)	ASFITPVPGGVGPmTVAMLMQSTVESAK	25.9446	24.9272	24.5612	25.6927	24.8781	24.4641	26.1129	23.5598	24.7977	24.8631	24.2424	24.4046	25.4549	25.6317	25.4785	25.4706	25.6416	25.0423	25.2446	24.9662	25.99	24.8689	24.6763	24.5867	0.000544535	-0.662408	3.26397	Cytoplasm.
40S ribosomal protein S2	RPS2	31 kDa	6187	P15880	55	65	m7: Oxidation (+15.99)	AEDKEWmPVTK	27.7219	25.9356	25.2152	26.6017	25.7307	25.2955	27.5082	24.7558	25.1645	26.9615	26.6468	26.4432	27.2323	26.6402	26.1324	26.3797	26.4941	25.8737	26.6399	26.1623	26.3567	26.9672	27.0807	26.6252	0.0644712	0.410817	1.19063	0
Elongation factor 1-delta	EEF1D	31 kDa	1936	P29692	124	136	m12: Oxidation (+15.99)	ATAPQTQHVSPmR	25.723	23.7936	22.1864	25.0479	23.8788	22.9682	26.3931	20.3998	22.476	23.3138	23.0602	24.1819	25.2333	24.4982	23.1037	24.8259	24.6422	23.5464	25.5248	21.8062	23.6682	23.3196	23.4941	24.364	0.269305	-0.681067	0.569756	Isoform 2: Nucleus {ECO:0000269|PubMed:21597468}.
ATP-dependent RNA helicase DDX39A	DDX39A	49 kDa	10212	O00148	299	318	m2: Oxidation (+15.99)	cmALAQLLVEQNFPAIAIHR	24.447	22.2999	20.7825	24.8871	21.6992	23.0096	25.653	21.3186	23.3097	23.7021	22.6181	24.5226	23.9574	23.0045	21.6998	24.6651	22.4626	23.5878	24.7846	22.725	24.5019	23.7078	23.052	24.7046	0.795753	0.156667	0.0992218	Nucleus {ECO:0000269|PubMed:21859714}. Cytoplasm {ECO:0000269|PubMed:21859714}. Note=Can translocate to the cytoplasm in the presence of MX1.
Dolichyl-diphosphooligosaccharide--protein glycosyltransferase subunit 2	RPN2	69 kDa	6185	P04844	230	243	m8: Oxidation (+15.99)	EDQVIQLmNAIFSK	23.0563	20.8795	21.3425	21.3805	20.5466	19.6	22.8727	20.649	20.8055	25.2429	21.246	19.9359	22.5666	21.5841	22.2598	21.1584	21.3101	20.1781	22.0043	22.0554	21.9978	25.2487	21.6799	20.1179	0.1233	1.27021	0.909037	Endoplasmic reticulum membrane {ECO:0000250}; Multi-pass membrane protein {ECO:0000250}.
Glutaminase kidney isoform, mitochondrial	GLS	73 kDa	2744	O94925	355	364	m5: Oxidation (+15.99)	FDYVmQFLNK	24.7372	21.8987	22.0156	25.1275	22.7895	23.0215	24.9325	21.4636	22.0687	26.3444	23.5031	24.0204	24.2475	22.6033	22.9329	24.9054	23.553	23.5997	24.0641	22.87	23.261	26.3501	23.937	24.2024	0.0137032	1.46476	1.86318	Isoform 1: Cytoplasm, cytosol.; SUBCELLULAR LOCATION: Isoform 3: Mitochondrion.
Creatine kinase B-type	CKB	43 kDa	1152	P12277	14	32	m17: Oxidation (+15.99)	FPAEDEFPDLSAHNNHmAK	26.5187	25.9194	25.6731	26.1841	26.3335	25.8847	26.6759	25.4082	24.8505	24.3669	25.5506	25.7555	26.0291	26.6239	26.5904	25.9621	27.0969	26.4628	25.8075	26.8146	26.0428	24.3727	25.9845	25.9376	0.00572634	-1.08717	2.24212	Cytoplasm.
Cytochrome b-c1 complex subunit 2, mitochondrial	UQCRC2	48 kDa	7385	P22695	117	127	m3: Oxidation (+15.99)	ENmAYTVEcLR	26.0053	24.7937	23.7049	25.4149	24.6209	24.6764	25.8486	23.5931	24.0331	25.9247	25.9615	25.9288	25.5157	25.4983	24.6222	25.1928	25.3844	25.2545	24.9802	24.9995	25.2254	25.9304	26.3954	26.1109	5.43976e-06	1.03841	5.26442	Mitochondrion inner membrane; Peripheral membrane protein; Matrix side.
Arginine--tRNA ligase, cytoplasmic	RARS	75 kDa	5917	P54136	547	557	m8: Oxidation (+15.99)	LANIDEEmLQK	24.255	23.675	22.889	24.8869	23.463	23.0099	24.7512	22.4096	22.8443	23.4991	24.0467	23.6982	23.7654	24.3795	23.8062	24.6649	24.2265	23.588	23.8829	23.816	24.0365	23.5049	24.4806	23.8802	0.479638	-0.149475	0.319086	Cytoplasm {ECO:0000269|PubMed:16055448, ECO:0000269|PubMed:16430231}.
Transforming protein RhoA	RHOA	22 kDa	387	P61586	169	176	m5: Oxidation (+15.99)	EVFEmATR	26.0974	23.8479	21.5479	24.2008	23.1105	22.8307	25.1503	19.2917	21.5427	24.8167	24.951	24.4089	25.6077	24.5524	22.4652	23.9787	23.8739	23.4089	24.2819	20.6981	22.7349	24.8225	25.3849	24.591	0.145737	1.13125	0.836431	Cell membrane; Lipid-anchor; Cytoplasmic side. Cytoplasm, cytoskeleton. Cleavage furrow. Cytoplasm, cell cortex {ECO:0000269|PubMed:9635436}. Midbody. Cell projection, lamellipodium {ECO:0000250}. Note=Localized to cell-cell contacts in calcium-treated keratinocytes (By similarity). Translocates to the equatorial region before furrow formation in a ECT2-dependent manner. Localizes to the equatori…
Cytochrome c1, heme protein, mitochondrial	CYC1	35 kDa	1537	P08574	229	268	m16: Oxidation (+15.99), m35: Oxidation (+15.99)	EGLYFNPYFPGQAIAmAPPIYTDVLEFDDGTPATmSQIAK	26.2878	23.6593	23.8368	25.3168	23.6493	23.8344	25.89	22.2873	23.8014	26.8843	25.8119	25.8192	25.7982	24.3638	24.7541	25.0947	24.4128	24.4126	25.0216	23.6937	24.9937	26.89	26.2458	26.0013	0.00013637	1.65597	3.86528	Mitochondrion inner membrane; Single-pass membrane protein; Intermembrane side.
Hepatoma-derived growth factor	HDGF	27 kDa	3068	P51858	181	197	m13: Oxidation (+15.99)	EAATLEVERPLPmEVEK	26.6637	23.7331	21.1482	26.5298	24.3927	23.9798	26.288	23.6161	22.6879	26.1024	24.9343	24.1466	26.174	24.4377	22.0655	26.3077	25.1561	24.558	25.4197	25.0225	23.8801	26.1082	25.3682	24.3287	0.603629	0.361308	0.21923	Cytoplasm. Nucleus.
2-oxoglutarate dehydrogenase, mitochondrial	OGDH	116 kDa	4967	Q02218	920	929	m2: Oxidation (+15.99)	DmVGQVAITR	23.8234	24.5792	23.1199	24.5506	24.0998	24.0478	24.91	23.3562	23.6977	24.8295	24.6507	25.5949	23.3337	25.2837	24.0372	24.3286	24.8633	24.6259	24.0417	24.7627	24.89	24.8352	25.0846	25.777	0.0118367	0.874208	1.92677	Mitochondrion matrix.
Bifunctional purine biosynthesis protein PURH	ATIC	65 kDa	471	P31939	50	64	m11: Oxidation (+15.99)	DVSELTGFPEmLGGR	25.4775	24.1632	23.4082	25.2434	24.2694	23.7819	26.2104	23.3631	22.9917	23.893	22.559	23.4392	24.9879	24.8677	24.3255	25.0213	25.0328	24.36	25.342	24.7695	24.1839	23.8988	22.9929	23.6213	0.000120786	-1.28995	3.91798	0
Chromodomain-helicase-DNA-binding protein 4	CHD4	218 kDa	1108	Q14839	1802	1821	m6: Oxidation (+15.99), m15: Oxidation (+15.99)	AAYLNmSEDPSHPSmALNTR	24.8429	22.6748	22.5273	24.585	23.4214	21.0746	25.5965	22.5463	22.147	25.2886	23.2159	23.6338	24.3532	23.3793	23.4446	24.363	24.1848	21.6528	24.7282	23.9527	23.3393	25.2944	23.6498	23.8158	0.203084	0.721075	0.692325	Nucleus {ECO:0000269|PubMed:17626165}. Cytoplasm, cytoskeleton, microtubule organizing center, centrosome {ECO:0000269|PubMed:17626165}. Note=Associates with centrosomes in interphase. {ECO:0000250|UniProtKB:Q6PDQ2}.
Proteasome subunit alpha type-6	PSMA6	27 kDa	5687	P60900	118	153	m21: Oxidation (+15.99)	IADISQVYTQNAEMRPLGccmILIGIDEEQGPQVYK	24.7289	22.7902	22.3433	23.7779	22.3912	22.7894	24.3549	21.8889	22.9848	23.7443	23.9388	23.9232	24.2393	23.4948	23.2606	23.5558	23.1547	23.3676	23.4865	23.2953	24.177	23.75	24.3727	24.1053	0.0880276	0.375758	1.05538	Cytoplasm. Nucleus. Cytoplasm, P-body {ECO:0000250}. Note=Colocalizes with TRIM5 in the cytoplasmic bodies. {ECO:0000250}.
Keratin, type I cytoskeletal 18	KRT18	48 kDa	3875	P05783	56	81	m19: Oxidation (+15.99)	GGMGSGGLATGIAGGLAGmGGIQNEK	24.8328	25.0519	22.1306	24.6076	25.1466	22.1917	24.6874	24.6734	22.3287	25.2702	26.5456	24.3716	24.3432	25.7564	23.0479	24.3855	25.9101	22.7699	23.819	26.0798	23.5209	25.2759	26.9795	24.5536	0.0863988	1.138	1.06349	Cytoplasm, perinuclear region. Nucleus, nucleolus.
Protein/nucleic acid deglycase DJ-1	PARK7	20 kDa	11315	Q99497	131	145	m3: Oxidation (+15.99), m4: Oxidation (+15.99)	DKmmNGGHYTYSENR	25.6368	24.543	24.7369	24.9993	24.8809	24.3615	25.9911	23.8202	21.2368	23.6952	24.808	24.5012	25.1471	25.2475	25.6542	24.7772	25.6443	24.9396	25.1227	25.2266	22.4291	23.701	25.2419	24.6832	0.269232	-0.5395	0.569874	Cell membrane {ECO:0000250|UniProtKB:O88767}; Lipid-anchor {ECO:0000250|UniProtKB:O88767}. Cytoplasm {ECO:0000269|PubMed:12851414, ECO:0000269|PubMed:14579415, ECO:0000269|PubMed:15976810, ECO:0000269|PubMed:19229105}. Nucleus {ECO:0000269|PubMed:12851414, ECO:0000269|PubMed:14579415, ECO:0000269|PubMed:15976810}. Membrane raft {ECO:0000250|UniProtKB:O88767}. Mitochondrion {ECO:0000269|PubMed:151…
Guanine deaminase	GDA	51 kDa	9615	Q9Y2T3	346	357	m3: Oxidation (+15.99)	AVmVSNILLINK	24.7301	22.2953	21.5467	24.459	21.7877	20.825	25.6292	23.2949	20.3527	23.4757	21.6765	20.2801	24.2405	22.9998	22.4639	24.2369	22.5512	21.4032	24.7609	24.7013	21.545	23.4814	22.1104	20.4622	0.157601	-1.12094	0.80244	0
CAD protein	CAD	243 kDa	790	P27708	1302	1309	m2: Oxidation (+15.99)	AmLSTGFK	24.2337	23.062	21.6424	23.9676	24.1549	22.7803	25.4759	22.2918	21.7766	#NUM!	22.4681	23.4935	23.744	23.7665	22.5596	23.7456	24.9184	23.3585	24.6075	23.6982	22.9689	18.1791	22.902	23.6755	0.206641	-1.34378	0.684783	Cytoplasm {ECO:0000269|PubMed:15890648}. Nucleus {ECO:0000269|PubMed:15890648}. Note=Cytosolic and unphosphorylated in resting cells, translocates to the nucleus in response to EGF stimulation, nuclear import promotes optimal cell growth.
60S ribosomal protein L4	RPL4	48 kDa	6124	P36578	284	291	m1: Oxidation (+15.99)	mINTDLSR	25.6208	24.2888	23.6452	26.4325	24.3718	24.4291	26.734	24.9785	23.8154	26.8089	25.3056	24.8466	25.1312	24.9933	24.5624	26.2104	25.1352	25.0073	25.8656	26.3849	25.0076	26.8147	25.7395	25.0287	0.182705	0.610158	0.73825	0
Far upstream element-binding protein 1	FUBP1	68 kDa	8880	Q96AE4	171	196	m21: Oxidation (+15.99)	GRPAPGFHHGDGPGNAVQEImIPASK	26.132	23.7206	22.7714	26.0438	23.9356	23.7732	26.7938	22.2891	22.8912	25.1869	24.1733	23.9633	25.6423	24.4251	23.6886	25.8217	24.6991	24.3514	25.9254	23.6955	24.0834	25.1926	24.6072	24.1454	0.705372	-0.186075	0.151582	Nucleus {ECO:0000305}.
Coatomer subunit beta	COPB1	107 kDa	1315	P53618	129	141	m9: Oxidation (+15.99)	EAELLEPLmPAIR	25.105	23.4068	20.2419	24.8991	23.0505	23.428	24.9616	22.3373	22.2849	25.8094	24.1368	24.4605	24.6154	24.1113	21.1592	24.677	23.814	24.0062	24.0932	23.7437	23.4771	25.8152	24.5707	24.6426	0.0242878	1.31313	1.61461	Cytoplasm. Golgi apparatus membrane; Peripheral membrane protein; Cytoplasmic side. Cytoplasmic vesicle, COPI-coated vesicle membrane; Peripheral membrane protein; Cytoplasmic side. Cell membrane. Endoplasmic reticulum-Golgi intermediate compartment. Note=The coatomer is cytoplasmic or polymerized on the cytoplasmic side of the Golgi, as well as on the vesicles/buds originating from it. Proteolyt…
Myb-binding protein 1A	MYBBP1A	149 kDa	10514	Q9BQG0	412	431	m2: Oxidation (+15.99)	AmFLQPDLDSLVDFSTNNQK	22.7838	22.1307	22.1786	23.4377	22.4722	19.2649	24.6303	21.911	21.7988	24.2968	22.5131	22.7458	22.2941	22.8353	23.0959	23.2157	23.2356	19.8431	23.7619	23.3175	22.9911	24.3025	22.947	22.9278	0.22355	0.726733	0.650626	Cytoplasm {ECO:0000269|PubMed:12429849}. Nucleus {ECO:0000269|PubMed:12429849}. Nucleus, nucleolus {ECO:0000269|PubMed:12429849}. Note=Shuttles between the nucleus and cytoplasm. Nuclear import may be mediated by KPNA2, while export appears to depend partially on XPO1/CRM1 (By similarity). Predominantly nucleolar. {ECO:0000250|UniProtKB:Q7TPV4}.
WD repeat-containing protein 1	WDR1	66 kDa	9948	O75083	371	389	m1: Oxidation (+15.99), m14: Oxidation (+15.99)	mTVDESGQLIScSmDDTVR	20.3634	20.7424	20.8881	20.8926	21.3976	21.0522	20.4156	20.5095	19.8877	#NUM!	20.5206	21.0072	19.8737	21.4469	21.8053	20.6705	22.1611	21.6304	19.5472	21.9159	21.08	16.9614	20.9545	21.1893	0.0381305	-1.83137	1.41873	Cytoplasm, cytoskeleton {ECO:0000250}. Cell projection, podosome {ECO:0000269|PubMed:22721921}.
60S ribosomal protein L9	RPL9	22 kDa	6133	P32969	128	141	m1: Oxidation (+15.99)	mRPGVAcSVSQAQK	25.6938	23.2469	23.6417	24.8863	23.7799	23.1939	25.3324	22.8224	23.4325	25.1795	25.4685	24.7622	25.2042	23.9514	24.559	24.6643	24.5433	23.7721	24.464	24.2288	24.6247	25.1853	25.9024	24.9442	0.00477645	0.786317	2.32089	0
Complement component 1 Q subcomponent-binding protein, mitochondrial	C1QBP	31 kDa	708	Q07021	221	246	m20: Oxidation (+15.99)	DTNYTLNTDSLDWALYDHLmDFLADR	23.9994	21.6523	23.0684	23.9892	22.1396	21.5714	24.0869	21.3718	20.8428	25.1416	23.5242	24.1822	23.5097	22.3568	23.9856	23.7671	22.903	22.1496	23.2185	22.7782	22.0351	25.1474	23.9581	24.3643	0.000662924	1.57947	3.17854	Mitochondrion matrix. Nucleus. Cell membrane; Peripheral membrane protein; Extracellular side. Secreted. Cytoplasm. Nucleus, nucleolus. Note=Seems to be predominantly localized to mitochondria. Secreted by activated lymphocytes.
Superoxide dismutase [Mn], mitochondrial	SOD2	25 kDa	6648	P04179	26	53	m22: Oxidation (+15.99)	HSLPDLPYDYGALEPHINAQImQLHHSK	21.4512	19.9026	21.5391	21.3125	20.1167	19.5962	22.9217	19.1337	19.3577	22.3117	21.8022	22.7954	20.9616	20.6072	22.4564	21.0905	20.8801	20.1743	22.0533	20.5401	20.55	22.3175	22.2361	22.9774	0.00411054	1.29367	2.3861	Mitochondrion matrix.
Sarcoplasmic/endoplasmic reticulum calcium ATPase 2	ATP2A2	115 kDa	488	P16615	713	727	m7: Oxidation (+15.99)	AEIGIAmGSGTAVAK	25.9131	23.7679	23.2917	25.3617	23.8846	24.2101	25.9012	23.0505	23.3996	26.6671	25.2747	25.598	25.4234	24.4725	24.2089	25.1397	24.648	24.7883	25.0329	24.457	24.5919	26.6728	25.7086	25.7801	9.57568e-05	1.41893	4.01883	Endoplasmic reticulum membrane; Multi-pass membrane protein. Sarcoplasmic reticulum membrane; Multi-pass membrane protein.
Trifunctional purine biosynthetic protein adenosine-3	GART	108 kDa	2618	P22102	439	452	m11: Oxidation (+15.99)	ESGVDIAAGNmLVK	23.5024	23.0657	22.58	24.6069	22.5587	21.633	24.7586	22.8885	21.9757	21.6348	21.7359	22.3612	23.0127	23.7703	23.4973	24.3849	23.3221	22.2111	23.8902	24.2949	23.1679	21.6405	22.1698	22.5433	0.00413022	-1.26075	2.38403	0
DNA replication licensing factor MCM7	MCM7	81 kDa	4176	P33993	568	589	m5: Oxidation (+15.99), m21: Oxidation (+15.99)	EKQPmVPESLADYITAAYVEmR	23.842	23.6603	22.414	24.0248	22.66	22.6346	25.2463	21.1473	21.8436	25.4155	23.3819	23.512	23.3524	24.3648	23.3312	23.8027	23.4235	23.2128	24.3779	22.5537	23.0359	25.4213	23.8158	23.694	0.0270701	0.994092	1.56751	Nucleus {ECO:0000250}.
26S proteasome regulatory subunit 6A	PSMC3	49 kDa	5702	P17980	174	193	m2: Oxidation (+15.99)	AmEVDERPTEQYSDIGGLDK	25.8064	23.3084	22.7438	25.9635	23.6769	23.7795	26.2672	23.2963	22.86	26.236	24.6257	24.1723	25.3168	24.013	23.6611	25.7415	24.4404	24.3576	25.3988	24.7027	24.0522	26.2418	25.0596	24.3543	0.195653	0.627808	0.708514	Cytoplasm {ECO:0000305}. Nucleus {ECO:0000305}. Cytoplasm, P-body {ECO:0000250}. Note=Colocalizes with TRIM5 in the cytoplasmic bodies. {ECO:0000250}.
Aspartate aminotransferase, mitochondrial	GOT2	48 kDa	2806	P00505	171	180	m4: Oxidation (+15.99)	DAGmQLQGYR	26.2654	24.7103	22.8062	25.9133	23.4902	25.1368	25.978	22.8404	23.6066	26.2078	25.684	25.2419	25.7757	25.4149	23.7234	25.6913	24.2536	25.7149	25.1096	24.2469	24.7988	26.2136	26.1179	25.424	0.0424043	1.00149	1.37259	Mitochondrion matrix {ECO:0000269|PubMed:9537447}. Cell membrane {ECO:0000269|PubMed:9537447}. Note=Exposure to alcohol promotes translocation to the cell membrane.
Tyrosine--tRNA ligase, cytoplasmic	YARS	59 kDa	8565	P54577	65	84	m19: Oxidation (+15.99)	AGcEVTILFADLHAYLDNmK	24.1308	22.6523	21.8201	24.6992	22.6719	21.6335	25.6127	21.9046	21.3385	21.6456	22.0983	21.9912	23.6411	23.3569	22.7374	24.4771	23.4353	22.2116	24.7444	23.311	22.5307	21.6513	22.5322	22.1733	0.00357996	-1.61928	2.44612	Cytoplasm {ECO:0000269|PubMed:16429158}.
Heterogeneous nuclear ribonucleoprotein F	HNRNPF	46 kDa	3185	P52597	263	275	m9: Oxidation (+15.99)	DLSYcLSGmYDHR	24.4225	21.6986	19.297	23.7443	21.8698	20.7754	24.6456	21.3911	20.8776	24.2525	22.6979	22.4861	23.9329	22.4031	20.2143	23.5222	22.6333	21.3536	23.7773	22.7975	22.0698	24.2582	23.1318	22.6681	0.272643	0.734208	0.564405	Nucleus, nucleoplasm.
Probable ATP-dependent RNA helicase DDX5	DDX5	69 kDa	1655	P17844	253	263	m1: Oxidation (+15.99)	mLDMGFEPQIR	25.2692	23.143	21.849	25.1122	21.763	23.1637	25.9084	23.2547	21.2595	25.5727	23.7095	23.3369	24.7796	23.8475	22.7663	24.8902	22.5264	23.7418	25.0401	24.6611	22.4518	25.5784	24.1434	23.5189	0.369683	0.572967	0.432171	Nucleus, nucleolus {ECO:0000269|PubMed:10837141, ECO:0000269|PubMed:1996094}.
40S ribosomal protein S4, X isoform	RPS4X	30 kDa	6191	P62701	175	191	m8: Oxidation (+15.99)	FDTGNLcmVTGGANLGR	25.9948	24.8123	24.1166	25.5331	23.6795	23.9867	26.0364	23.3502	23.9972	26.0102	26.2147	25.4594	25.5052	25.5169	25.0338	25.311	24.4429	24.5648	25.168	24.7566	25.1895	26.0159	26.6486	25.6414	0.000354425	0.98205	3.45048	Cytoplasm {ECO:0000269|PubMed:17289661}. Note=Localized in cytoplasmic mRNP granules containing untranslated mRNAs.
Calpain-2 catalytic subunit	CAPN2	80 kDa	824	P17655	319	333	m8: Oxidation (+15.99)	HEDGEFWmSFSDFLR	24.6016	23.4305	22.9528	25.4118	23.0243	23.2074	25.8976	22.0566	21.7441	24.0928	23.1237	22.9785	24.112	24.135	23.8701	25.1897	23.7877	23.7856	25.0292	23.463	22.9364	24.0986	23.5576	23.1606	0.213586	-0.509992	0.670428	Cytoplasm. Cell membrane. Note=Translocates to the plasma membrane upon Ca(2+) binding.
DNA replication licensing factor MCM2	MCM2	102 kDa	4171	P49736	157	178	m11: Oxidation (+15.99)	ATEDGEEDEEmIESIENLEDLK	25.3264	24.3241	22.4114	25.7715	23.8325	22.7667	26.081	23.3633	24.3351	26.5533	24.927	25.3212	24.8367	25.0286	23.3287	25.5494	24.5959	23.3448	25.2126	24.7698	25.5273	26.559	25.3609	25.5032	0.0143513	1.21695	1.84311	Nucleus {ECO:0000269|PubMed:8175912}.
High mobility group protein B1	HMGB1	25 kDa	3146	P09429	128	146	m5: Oxidation (+15.99)	KLGEmWNNTAADDKQPYEK	27.2141	24.6001	23.9629	26.2517	23.4044	23.9317	26.8457	22.8955	22.9893	25.4219	24.6416	24.8782	26.7244	25.3047	24.8801	26.0296	24.1679	24.5099	25.9773	24.302	24.1815	25.4277	25.0755	25.0602	0.785302	-0.134983	0.104963	Nucleus. Chromosome.
Galectin-1	LGALS1	15 kDa	3956	P09382	113	128	m9: Oxidation (+15.99)	LNLEAINYmAADGDFK	26.5562	24.2185	23.3148	25.5331	24.3196	23.2161	26.2411	22.426	22.803	25.0938	24.6069	24.7305	26.0665	24.9231	24.2321	25.311	25.083	23.7942	25.3727	23.8324	23.9952	25.0995	25.0408	24.9125	0.78087	0.113608	0.107421	Secreted, extracellular space, extracellular matrix {ECO:0000269|PubMed:14617626}.
Proteasome activator complex subunit 3	PSME3	30 kDa	10197	P61289	47	85	m16: Oxidation (+15.99)	EPILNIHDLTQIHSDmNLPVPDPILLTNSHDGLDGPTYK	25.6111	22.8877	22.128	24.9666	22.643	22.3847	25.5566	22.0005	21.8364	25.5351	24.1437	23.5577	25.1215	23.5922	23.0452	24.7446	23.4065	22.9629	24.6883	23.4069	23.0287	25.5409	24.5776	23.7397	0.115484	0.835717	0.93748	Nucleus {ECO:0000269|PubMed:10657252, ECO:0000269|PubMed:12629132}. Cytoplasm {ECO:0000250}. Note=Localizes to the cytoplasm during mitosis following nuclear envelope breakdown at this distinct stage of the cell cycle which allows its interaction with MAP3K3 kinase. {ECO:0000250}.
Ubiquitin-40S ribosomal protein S27a	RPS27A	18 kDa	6233	P62979	120	138	m13: Oxidation (+15.99)	EcPSDEcGAGVFmASHFDR	23.8251	19.0814	21.5268	23.0104	23.2547	21.9088	23.8912	18.2719	21.6832	23.1597	23.2268	23.3251	23.3355	19.786	22.4441	22.7883	24.0181	22.487	23.0229	19.6784	22.8755	23.1655	23.6607	23.5072	0.19432	0.933042	0.711483	Ubiquitin: Cytoplasm {ECO:0000250}. Nucleus {ECO:0000250}.
Polypeptide N-acetylgalactosaminyltransferase 2	GALNT2	65 kDa	2590	Q10471	384	393	m6: Oxidation (+15.99)	AAEVWmDEYK	25.0518	24.046	23.3729	25.365	23.5795	24.5717	26.2264	23.7131	22.9407	26.5597	25.8398	26.0404	24.5621	24.7506	24.2902	25.1429	24.3429	25.1499	25.3581	25.1196	24.1329	26.5655	26.2737	26.2224	1.89502e-05	1.56331	4.72239	Golgi apparatus, Golgi stack membrane {ECO:0000269|PubMed:9394011}; Single-pass type II membrane protein {ECO:0000269|PubMed:9394011}. Secreted {ECO:0000269|PubMed:9394011}. Note=Resides preferentially in the trans and medial parts of the Golgi stack. A secreted form also exists.
PDZ and LIM domain protein 5	PDLIM5	64 kDa	10611	Q96HC4	23	34	m4: Oxidation (+15.99)	DFNmPLTISSLK	23.164	20.093	21.5107	24.0889	23.1158	22.1374	23.9343	21.6388	21.3805	21.5413	20.9594	20.9188	22.6743	20.7976	22.428	23.8668	23.8792	22.7156	23.0659	23.0453	22.5727	21.547	21.3933	21.1009	0.00760504	-1.38652	2.1189	Cell junction, synapse, postsynaptic cell membrane, postsynaptic density {ECO:0000250}. Cell junction, synapse, synaptosome {ECO:0000250}. Cytoplasm {ECO:0000250}. Note=Detected both at presynaptic and postsynaptic sites. {ECO:0000250}.
Coatomer subunit alpha	COPA	138 kDa	1314	P53621	728	745	m2: Oxidation (+15.99)	DmSGHYQNALYLGDVSER	24.2179	22.5358	21.9484	24.1621	24.0455	22.2811	25.9383	22.3359	21.817	24.6935	23.667	23.1194	23.7283	23.2404	22.8656	23.94	24.809	22.8593	25.0699	23.7423	23.0092	24.6993	24.1009	23.3015	0.499723	0.313	0.301271	Cytoplasm {ECO:0000250}. Golgi apparatus membrane {ECO:0000250}; Peripheral membrane protein {ECO:0000250}; Cytoplasmic side {ECO:0000250}. Cytoplasmic vesicle, COPI-coated vesicle membrane {ECO:0000250}; Peripheral membrane protein {ECO:0000250}; Cytoplasmic side {ECO:0000250}. Note=The coatomer is cytoplasmic or polymerized on the cytoplasmic side of the Golgi, as well as on the vesicles/buds o…
40S ribosomal protein SA	RPSA	33 kDa	3921	P08865	192	205	m7: Oxidation (+15.99)	EHPWEVmPDLYFYR	25.934	23.6219	22.7504	25.1407	23.7784	22.2184	25.8506	22.3985	21.491	25.2423	24.6764	23.4709	25.4443	24.3264	23.6677	24.9187	24.5418	22.7966	24.9822	23.8049	22.6832	25.248	25.1103	23.6529	0.392975	0.462917	0.405635	Cell membrane. Cytoplasm. Nucleus {ECO:0000255|HAMAP-Rule:MF_03016}. Note=67LR is found at the surface of the plasma membrane, with its C-terminal laminin-binding domain accessible to extracellular ligands. 37LRP is found at the cell surface, in the cytoplasm and in the nucleus (By similarity). Colocalizes with PPP1R16B in the cell membrane. {ECO:0000255|HAMAP-Rule:MF_03016}.
Aspartate--tRNA ligase, cytoplasmic	DARS	57 kDa	1615	P14868	357	374	m6: Oxidation (+15.99)	EAGVEmGDEDDLSTPNEK	24.2992	23.4855	21.9636	24.5961	23.0259	23.5204	24.9352	23.3872	22.9389	24.1069	23.9922	23.554	23.8096	24.1901	22.8809	24.374	23.7893	24.0985	24.0668	24.7936	24.1311	24.1126	24.4261	23.7361	0.77274	0.072825	0.111967	Cytoplasm.
60S ribosomal protein L23	RPL23	15 kDa	9349	P62829	52	66	m11: Oxidation (+15.99)	LPAAGVGDMVmATVK	27.3588	24.7782	24.098	26.9815	25.3446	24.0887	27.3874	23.6256	23.0642	26.7883	25.4005	25.0578	26.8692	25.4828	25.0153	26.7595	26.1081	24.6669	26.519	25.032	24.2565	26.7941	25.8344	25.2398	0.593571	0.2843	0.226527	0
ATP-dependent RNA helicase DDX3X	DDX3X	73 kDa	1654	O00571	377	387	m3: Oxidation (+15.99), m4: Oxidation (+15.99)	HTmmFSATFPK	25.2686	23.553	#NUM!	24.459	21.3144	22.2815	26.2433	22.8459	20.9644	24.8661	23.2548	23.3369	24.779	24.2575	17.844	24.2369	22.0778	22.8596	25.3749	24.2524	22.1566	24.8718	23.6887	23.5189	0.507305	0.753908	0.294731	Nucleus speckle. Cytoplasm. Mitochondrion outer membrane. Note=Located predominantly in nuclear speckles and, at low levels, throughout the cytoplasm. Located to the outer side of nuclear pore complexes (NPC). Shuttles between the nucleus and the cytoplasm in a XPO1 and may be also in a NFX1-dependent manner. Associated with polyadenylated mRNAs in the cytoplasm and the nucleus. Predominantly loc…
Aldo-keto reductase family 1 member C2	AKR1C2	37 kDa	1646	P52895	172	183	m4: Oxidation (+15.99)	LLEmILNKPGLK	26.0917	22.5689	23.1094	24.7621	22.7555	22.7541	26.5513	21.5163	22.3299	23.5543	22.1535	22.4362	25.6021	23.2735	24.0267	24.5401	23.519	23.3322	25.6829	22.9227	23.5222	23.56	22.5874	22.6183	0.0426856	-1.30665	1.36972	Cytoplasm {ECO:0000305}.
6-phosphogluconate dehydrogenase, decarboxylating	PGD	53 kDa	5226	P52209	435	447	m3: Oxidation (+15.99)	HEmLPASLIQAQR	26.4014	25.0527	25.3028	25.7756	24.8817	24.7968	26.6759	24.1687	24.5315	23.7272	24.8499	25.5277	25.9118	25.7573	26.2201	25.5535	25.6451	25.375	25.8075	25.5752	25.7237	23.733	25.2838	25.7098	0.00216961	-1.04078	2.66362	Cytoplasm {ECO:0000250}.
Lamina-associated polypeptide 2, isoform alpha	TMPO	75 kDa	7112	P42166	592	610	m2: Oxidation (+15.99)	AmQADISQAAQILSSDPSR	20.5983	#NUM!	#NUM!	21.1828	18.792	18.3341	21.7543	18.5243	#NUM!	21.6232	19.8405	#NUM!	20.1087	17.3676	18.3537	20.9607	19.5554	18.9123	20.886	19.9307	16.9393	21.629	20.2744	17.1576	0.543284	0.569167	0.264973	Nucleus. Chromosome. Note=Expressed diffusely throughout the nucleus.
Epidermal growth factor receptor	EGFR	134 kDa	1956	P00533	310	325	m9: Oxidation (+15.99)	AcGADSYEmEEDGVRK	24.4065	18.6707	#NUM!	24.3671	#NUM!	#NUM!	24.7476	17.6323	18.315	24.8096	#NUM!	20.1539	23.9169	19.3752	16.8378	24.145	16.7121	18.2094	23.8792	19.0388	19.5072	24.8153	17.3408	20.3359	0.720457	0.688033	0.142392	Cell membrane; Single-pass type I membrane protein. Endoplasmic reticulum membrane; Single-pass type I membrane protein. Golgi apparatus membrane; Single-pass type I membrane protein. Nucleus membrane; Single-pass type I membrane protein. Endosome. Endosome membrane. Nucleus. Note=In response to EGF, translocated from the cell membrane to the nucleus via Golgi and ER. Endocytosed upon activation …
Trifunctional enzyme subunit beta, mitochondrial	HADHB	51 kDa	3032	P55084	366	391	m5: Oxidation (+15.99)	AGLTmNDIDAFEFHEAFSGQILANFK	25.4004	24.0178	23.7891	25.4802	24.2355	24.9301	24.8689	23.5621	23.8703	26.1241	25.6151	25.2618	24.9107	24.7223	24.7063	25.2582	24.9989	25.5083	24.0005	24.9685	25.0626	26.1299	26.049	25.4438	0.000620793	1.11585	3.20705	Mitochondrion {ECO:0000269|PubMed:21527675}. Mitochondrion inner membrane {ECO:0000269|PubMed:21527675}. Mitochondrion outer membrane {ECO:0000269|PubMed:21527675}. Endoplasmic reticulum {ECO:0000269|PubMed:21527675}.
Glutamate dehydrogenase 1, mitochondrial	GLUD1	61 kDa	2746	P00367	163	171	m6: Oxidation (+15.99)	ALASLmTYK	24.048	24.2182	22.4484	24.9742	23.613	24.351	25.6368	23.3641	23.3302	26.7821	24.385	24.6804	23.5584	24.9228	23.3657	24.7521	24.3765	24.9292	24.7684	24.7706	24.5224	26.7878	24.8189	24.8624	0.00478752	1.36132	2.31989	Mitochondrion matrix.
Electron transfer flavoprotein subunit alpha, mitochondrial	ETFA	35 kDa	2108	P13804	250	268	m12: Oxidation (+15.99)	AAVDAGFVPNDmQVGQTGK	25.0472	23.4493	22.7151	24.4134	23.498	23.4389	24.9395	22.4639	22.8159	25.5021	24.8972	24.623	24.5575	24.1539	23.6324	24.1913	24.2615	24.017	24.0711	23.8703	24.0081	25.5079	25.3311	24.805	2.08128e-06	1.18244	5.68167	Mitochondrion matrix.
Microtubule-associated protein 4	MAP4	121 kDa	4134	P27816	465	490	m14: Oxidation (+15.99)	ALPLEAEVAPVKDmAQLPETEIAPAK	25.7226	25.2651	23.9812	25.8599	25.1216	23.2956	26.3574	24.2816	23.9033	24.2807	24.6674	24.2071	25.2329	25.9697	24.8985	25.6378	25.885	23.8737	25.4891	25.688	25.0956	24.2864	25.1013	24.3891	0.0191483	-0.815442	1.71787	Cytoplasm, cytoskeleton.
Basigin	BSG	42 kDa	682	P35613	283	300	m10: Oxidation (+15.99)	SELHIENLNmEADPGQYR	26.7501	25.1549	24.1825	26.4332	25.0706	25.4948	26.6905	24.4794	24.6134	26.2978	25.8043	26.3589	26.2604	25.8594	25.0997	26.2111	25.8341	26.0729	25.8221	25.8858	25.8056	26.3035	26.2382	26.5409	0.0165556	0.436467	1.78105	Cell membrane {ECO:0000269|PubMed:15946952}; Single-pass type I membrane protein {ECO:0000303|PubMed:15946952}. Melanosome {ECO:0000269|PubMed:17081065}. Note=Colocalizes with SLC16A1 and SLC16A8. Identified by mass spectrometry in melanosome fractions from stage I to stage IV. {ECO:0000250|UniProtKB:P18572, ECO:0000269|PubMed:17081065}.
Isoleucine--tRNA ligase, cytoplasmic	IARS	145 kDa	3376	P41252	818	833	m8: Oxidation (+15.99)	TESAVSQmQSVIELGR	24.7367	22.0719	22.4704	23.6549	23.7509	22.8324	24.9424	22.2362	22.7031	22.0112	23.5162	22.0637	24.2471	22.7764	23.3876	23.4328	24.5144	23.4105	24.074	23.6426	23.8953	22.0169	23.9501	22.2457	0.0044987	-1.23909	2.34691	Cytoplasm {ECO:0000269|PubMed:7721108}.
Heterogeneous nuclear ribonucleoprotein Q	SYNCRIP	70 kDa	10492	O60506	387	412	m2: Oxidation (+15.99), m5: Oxidation (+15.99)	AmEEmNGKDLEGENIEIVFAKPPDQK	23.5334	20.948	19.5778	22.6738	#NUM!	19.7769	22.8646	18.2614	19.1637	23.1805	22.2664	#NUM!	23.0437	21.6525	20.4951	22.4518	17.5633	20.3551	21.9963	19.6678	20.3559	23.1863	22.7003	17.5303	0.838942	0.252725	0.0762679	Cytoplasm {ECO:0000269|PubMed:11574476, ECO:0000269|PubMed:17289661, ECO:0000269|PubMed:19029303}. Microsome {ECO:0000250}. Endoplasmic reticulum {ECO:0000250}. Nucleus {ECO:0000250}. Note=The tyrosine phosphorylated form bound to RNA is found in microsomes (By similarity). Localized in cytoplasmic mRNP granules containing untranslated mRNAs. {ECO:0000250}.; SUBCELLULAR LOCATION: Isoform 1: Nucle…
Keratin, type II cytoskeletal 7	KRT7	51 kDa	3855	P08729	266	273	m6: Oxidation (+15.99)	AQYEEmAK	21.7727	23.2257	20.0826	22.1468	21.9028	20.6758	23.1272	22.0105	21.0247	24.1631	24.264	22.535	21.283	23.9303	20.9999	21.9247	22.6662	21.254	22.2589	23.417	22.2169	24.1688	24.6979	22.717	0.00316612	1.75804	2.49947	Cytoplasm {ECO:0000269|PubMed:2459129}.
Cytochrome b-c1 complex subunit 1, mitochondrial	UQCRC1	53 kDa	7384	P31930	171	180	m2: Oxidation (+15.99)	EmQENDASMR	24.8374	22.6965	22.7258	24.3713	21.7967	24.2826	24.601	23.002	23.4686	25.0991	24.2199	24.5219	24.3477	23.4011	23.643	24.1493	22.5602	24.8607	23.7326	24.4084	24.6608	25.1048	24.6538	24.704	0.012983	0.928533	1.88662	Mitochondrion inner membrane.
Ras GTPase-activating protein-binding protein 1	G3BP1	52 kDa	10146	Q13283	108	123	m2: Oxidation (+15.99)	FmQTFVLAPEGSVANK	23.5187	21.0991	21.7505	23.4009	22.142	22.3681	24.5992	20.8553	21.418	24.8042	22.6418	22.2174	23.029	21.8037	22.6677	23.1789	22.9055	22.9462	23.7308	22.2617	22.6102	24.81	23.0757	22.3995	0.0760733	0.844508	1.11877	Cytoplasm. Cytoplasm, cytosol. Cytoplasmic granule. Cell membrane. Nucleus. Note=Cytoplasmic in proliferating cells, can be recruited to the plasma membrane in exponentially growing cells (By similarity). Cytosolic and partially nuclear in resting cells. Recruited to stress granules (SGs) upon either arsenite or high temperature treatment. Recruitment to SGs is influenced by HRAS. {ECO:0000250}.
26S proteasome regulatory subunit 8	PSMC5	46 kDa	5705	P62195	240	258	m9: Oxidation (+15.99)	EHAPSIIFmDEIDSIGSSR	25.936	22.9631	21.6281	25.3038	23.2098	23.3712	25.1756	22.3805	22.2079	25.098	24.8532	23.6794	25.4464	23.6677	22.5454	25.0817	23.9733	23.9494	24.3072	23.787	23.4001	25.1038	25.2871	23.8614	0.241307	0.591308	0.61743	Cytoplasm {ECO:0000305}. Nucleus {ECO:0000305}.
Poly(U)-binding-splicing factor PUF60	PUF60	60 kDa	22827	Q9UHX1	277	298	m11: Oxidation (+15.99)	AQSSQDAVSSmNLFDLGGQYLR	23.7074	21.9854	19.2957	24.2793	21.9238	21.4868	25.0221	22.2377	20.3401	23.959	22.2429	22.0815	23.2177	22.6899	20.213	24.0572	22.6872	22.065	24.1537	23.6441	21.5323	23.9647	22.6768	22.2635	0.709603	0.25605	0.148985	Nucleus {ECO:0000269|PubMed:10668799, ECO:0000269|PubMed:17579712}. Note=Colocalizes partially with TROVE2.
Hypoxia up-regulated protein 1	HYOU1	111 kDa	10525	Q9Y4L1	252	262	m4: Oxidation (+15.99)	EAGmQPQLQIR	24.9312	22.7774	22.1583	24.4586	22.4244	21.9273	25.1765	21.7141	21.4222	26.8507	24.7351	24.99	24.4416	23.4819	23.0755	24.2365	23.1879	22.5055	24.3081	23.1205	22.6145	26.8564	25.169	25.172	0.000553998	2.31639	3.25649	Endoplasmic reticulum lumen.
DNA replication licensing factor MCM5	MCM5	82 kDa	4174	P33992	514	521	m3: Oxidation (+15.99)	FDmIFIVK	25.0424	23.6956	22.1487	25.47	22.6805	23.7489	26.3439	21.8222	21.8239	26.4414	24.3845	24.7293	24.5527	24.4002	23.066	25.248	23.444	24.327	25.4756	23.2286	23.0161	26.4471	24.8184	24.9113	0.0294492	1.3568	1.53093	Nucleus.
Multifunctional protein ADE2	PAICS	47 kDa	10606	P22234	236	246	m9: Oxidation (+15.99)	EVTPEGLQmVK	25.6292	24.3068	24.1414	23.8096	23.969	23.3123	24.8236	23.1605	24.1437	22.332	24.8409	23.4823	25.1395	25.0114	25.0587	23.5875	24.7324	23.8905	23.9552	24.567	25.336	22.3378	25.2748	23.6644	0.0412543	-1.1193	1.38453	0
Eukaryotic translation initiation factor 4 gamma 2	EIF4G2	102 kDa	1982	P78344	807	818	m10: Oxidation (+15.99)	QLLLSFKPVmQK	20.3092	20.1531	#NUM!	22.1959	#NUM!	#NUM!	22.6165	#NUM!	#NUM!	19.6827	18.281	#NUM!	19.8195	20.8577	17.6129	21.9738	16.0805	18.2747	21.7481	17.5943	16.4969	19.6884	18.7149	17.6026	0.565711	-0.702125	0.247405	0
26S proteasome regulatory subunit 7	PSMC2	49 kDa	5701	P35998	121	139	m18: Oxidation (+15.99)	FVVDLSDQVAPTDIEEGmR	24.3578	23.0873	22.7014	24.1247	22.9256	22.6335	24.1254	22.069	21.7825	23.9859	23.3931	23.4731	23.8682	23.7918	23.6187	23.9026	23.689	23.2117	23.257	23.4754	22.9748	23.9917	23.827	23.6551	0.0873814	0.310133	1.05858	Cytoplasm. Nucleus. Cytoplasm, P-body {ECO:0000250}. Note=Colocalizes with TRIM5 in the cytoplasmic bodies. {ECO:0000250}.
Annexin A3	ANXA3	36 kDa	306	P12429	70	97	m15: Oxidation (+15.99)	DDLKGDLSGHFEHLmVALVTPPAVFDAK	22.7952	22.879	22.7486	21.8206	22.523	22.9169	24.4758	22.5402	23.3012	24.3287	25.212	23.7105	22.3056	23.5836	23.6659	21.5986	23.2864	23.4951	23.6074	23.9467	24.4934	24.3344	25.6459	23.8926	0.00777588	1.69367	2.10925	0
Very long-chain specific acyl-CoA dehydrogenase, mitochondrial	ACADVL	70 kDa	37	P49748	616	632	m3: Oxidation (+15.99)	EGmAALQSDPWQQELYR	22.9203	23.3333	21.7086	23.5097	22.8481	23.4836	24.2105	22.2263	22.3578	25.5151	24.8256	25.3041	22.4306	24.0379	22.6259	23.2876	23.6115	24.0617	23.3421	23.6327	23.55	25.5208	25.2595	25.4861	1.14991e-06	2.13695	5.93933	Mitochondrion inner membrane.
Hydroxyacyl-coenzyme A dehydrogenase, mitochondrial	HADH	34 kDa	3033	Q16836	166	179	m13: Oxidation (+15.99)	FAGLHFFNPVPVmK	26.3348	23.6972	24.6262	24.5709	23.6955	24.8192	25.9498	23.0961	24.6293	25.8512	25.7102	25.995	25.8451	24.4018	25.5434	24.3489	24.459	25.3974	25.0814	24.5026	25.8216	25.8569	26.1441	26.177	0.00879351	0.958867	2.05584	Mitochondrion matrix.
Calpastatin	CAST	77 kDa	831	P20810	284	301	m3: Oxidation (+15.99)	DTmSDQALEALSASLGTR	24.6209	23.235	23.2853	25.0127	23.6052	23.5916	24.4463	22.9215	23.44	23.7214	23.8616	23.8668	24.1312	23.9396	24.2026	24.7906	24.3687	24.1698	23.5779	24.328	24.6322	23.7272	24.2955	24.0489	0.230594	-0.263883	0.637152	0
Dolichyl-diphosphooligosaccharide--protein glycosyltransferase 48 kDa subunit	DDOST	51 kDa	1650	P39656	199	239	m4: Oxidation (+15.99)	GVGmVADPDNPLVLDILTGSSTSYSFFPDKPITQYPHAVGK	22.4677	21.6379	#NUM!	20.8451	#NUM!	22.2682	21.5096	21.5874	20.1694	22.6049	21.8494	21.2466	21.978	22.3425	16.4311	20.6231	17.0463	22.8464	20.6413	22.9938	21.3616	22.6107	22.2833	21.4287	0.197743	1.45558	0.703899	Endoplasmic reticulum membrane; Single-pass type I membrane protein.
26S proteasome regulatory subunit 6B	PSMC4	47 kDa	5704	P43686	201	212	m4: Oxidation (+15.99)	GVLmYGPPGcGK	23.5958	19.7439	20.4091	23.8065	20.9373	21.5476	23.9672	20.9118	20.4589	23.7634	22.4563	22.6696	23.1062	20.4484	21.3264	23.5844	21.7008	22.1258	23.0988	22.3182	21.6512	23.7692	22.8902	22.8516	0.107613	0.895758	0.968135	Cytoplasm. Nucleus.
Myosin-10	MYH10	229 kDa	4628	P35580	483	501	m9: Oxidation (+15.99)	LQQLFNHTmFILEQEEYQR	25.5078	23.0545	23.2952	25.476	23.3464	22.3268	25.9149	23.9835	22.4903	23.8883	22.7599	22.4209	25.0182	23.759	24.2124	25.2539	24.1098	22.905	25.0465	25.39	23.6826	23.894	23.1938	22.6029	0.0197498	-1.14259	1.70444	Cell projection, lamellipodium {ECO:0000269|PubMed:20052411, ECO:0000269|PubMed:22480440}. Note=Colocalizes with MCC at the leading edge of migrating cells.
Glutamine--tRNA ligase	QARS	88 kDa	5859	P47897	568	576	m2: Oxidation (+15.99)	AmAVLESLR	23.8764	22.9298	21.8844	24.7764	23.9083	23.7308	25.4873	22.3757	21.4613	22.7866	23.0751	22.8106	23.3868	23.6344	22.8017	24.5543	24.6717	24.3089	24.6189	23.7821	22.6535	22.7924	23.509	22.9926	0.0335282	-0.897083	1.47459	Cytoplasm {ECO:0000269|PubMed:24656866}.
Leucine--tRNA ligase, cytoplasmic	LARS	134 kDa	51520	Q9P2J5	351	370	m3: Oxidation (+15.99)	ELmGEEILGASLSAPLTSYK	24.9595	22.2447	19.8501	25.0943	22.722	22.4238	24.9587	21.5912	21.6517	23.4476	23.5835	23.57	24.4699	22.9493	20.7674	24.8722	23.4855	23.002	24.0903	22.9977	22.8439	23.4533	24.0174	23.752	0.939147	0.048	0.0272666	Cytoplasm {ECO:0000250}.
26S proteasome non-ATPase regulatory subunit 11	PSMD11	47 kDa	5717	O00231	259	274	m2: Oxidation (+15.99)	ImLNTPEDVQALVSGK	24.81	22.3152	22.1723	24.1192	21.9583	22.9889	25.2259	22.2745	21.6969	24.4038	23.6023	22.9242	24.3203	23.0198	23.0896	23.8971	22.7217	23.5671	24.3575	23.681	22.8892	24.4096	24.0362	23.1062	0.342511	0.342308	0.465325	Nucleus {ECO:0000250}. Cytoplasm, cytosol {ECO:0000250}.
Vesicle-trafficking protein SEC22b	SEC22B	25 kDa	9554	O75396	148	159	m2: Oxidation (+15.99)	ImVANIEEVLQR	26.059	25.5354	24.6455	25.7937	25.0652	25.2217	25.8875	24.5167	24.51	27.7786	27.4165	27.6315	25.5693	26.2399	25.5628	25.5717	25.8287	25.7999	25.0191	25.9231	25.7023	27.7844	27.8504	27.8135	7.15176e-09	2.21153	8.14559	Endoplasmic reticulum membrane {ECO:0000250}; Single-pass type IV membrane protein {ECO:0000250}. Endoplasmic reticulum-Golgi intermediate compartment membrane {ECO:0000250}. Golgi apparatus, cis-Golgi network membrane {ECO:0000250}. Golgi apparatus, trans-Golgi network membrane {ECO:0000250}. Melanosome {ECO:0000269|PubMed:17081065}. Note=Concentrated most in the intermediate compartment/cis-Gol…
Lamina-associated polypeptide 2, isoforms beta/gamma	TMPO	51 kDa	7112	P42166	592	610	m2: Oxidation (+15.99)	AmQADISQAAQILSSDPSR	20.5983	#NUM!	#NUM!	21.1828	18.792	18.3341	21.7543	18.5243	#NUM!	21.6232	19.8405	#NUM!	20.1087	16.7179	18.0893	20.9607	19.5554	18.9123	20.886	19.9307	16.3312	21.629	20.2744	18.5412	0.276889	1.04192	0.557694	Nucleus. Chromosome. Note=Expressed diffusely throughout the nucleus.
116 kDa U5 small nuclear ribonucleoprotein component	EFTUD2	109 kDa	9343	Q15029	32	64	m5: Oxidation (+15.99)	DLDEmDDDDDDDDVGDHDDDHPGMEVVLHEDKK	23.8007	23.0819	21.3979	24.2931	22.0103	#NUM!	23.9535	22.3528	19.8785	24.3992	23.5924	22.006	23.311	23.7865	22.3151	24.0711	22.7738	16.7167	23.0851	23.7592	21.0707	24.4049	24.0263	22.188	0.288384	1.2104	0.540029	Nucleus {ECO:0000269|PubMed:20858735}.
Eukaryotic translation initiation factor 3 subunit E	EIF3E	52 kDa	3646	P60228	347	359	m9: Oxidation (+15.99)	IHQcISINmLADK	25.2898	22.0994	22.6713	25.5422	23.4524	22.1557	25.5521	22.1793	22.2208	24.9261	23.4483	23.3152	24.8002	22.8039	23.5886	25.3201	24.2158	22.7338	24.6838	23.5857	23.4131	24.9318	23.8822	23.4972	0.858294	0.0961	0.0663639	Cytoplasm. Nucleus, PML body.
Eukaryotic translation initiation factor 3 subunit C	EIF3C	105 kDa	8663	Q99613	587	611	m3: Oxidation (+15.99)	DLmLMSHLQDNIQHADPPVQILYNR	24.5892	22.0161	20.7303	24.1852	22.5567	18.9582	24.9823	21.3432	21.452	22.9503	21.6657	22.563	24.0996	22.7206	21.6476	23.9631	23.3201	19.5363	24.114	22.7496	22.6442	22.956	22.0996	22.7451	0.573385	-0.415425	0.241553	Cytoplasm {ECO:0000255|HAMAP-Rule:MF_03002}.
Cytoskeleton-associated protein 4	CKAP4	66 kDa	10970	Q07065	413	429	m11: Oxidation (+15.99)	LQHVEDGVLSmQVASAR	22.1534	22.649	18.9519	23.1988	22.0776	22.1353	23.7174	21.7921	19.8593	25.0186	23.447	23.1443	21.6637	23.3536	19.8692	22.9767	22.8411	22.7135	22.8491	23.1985	21.0515	25.0244	23.8809	23.3264	0.00399335	1.99315	2.39866	Endoplasmic reticulum membrane; Single-pass type II membrane protein. Cell membrane; Single-pass type II membrane protein. Cytoplasm, cytoskeleton. Cytoplasm, perinuclear region. Note=Translocates to the perinuclear region upon APF-stimulation.
Coatomer subunit gamma-1	COPG1	98 kDa	22820	Q9Y678	498	514	m8: Oxidation (+15.99)	FGAQNEEmLPSILVLLK	23.2584	21.8658	21.3261	20.6537	21.4134	21.096	23.006	21.4682	20.7174	23.9272	22.8057	20.481	22.7687	22.5703	22.2434	20.4316	22.1768	21.6742	22.1376	22.8746	21.9096	23.933	23.2396	20.663	0.143762	0.9651	0.842357	Cytoplasm {ECO:0000269|PubMed:11056392}. Golgi apparatus membrane {ECO:0000269|PubMed:11056392}; Peripheral membrane protein {ECO:0000269|PubMed:11056392}; Cytoplasmic side {ECO:0000269|PubMed:11056392}. Cytoplasmic vesicle, COPI-coated vesicle membrane {ECO:0000250}; Peripheral membrane protein {ECO:0000250}; Cytoplasmic side {ECO:0000250}. Note=The coatomer is cytoplasmic or polymerized on the …
Lon protease homolog, mitochondrial	LONP1	106 kDa	9361	P36776	823	851	m4: Oxidation (+15.99)	AFLmQHAPANDYLVTSHIHLHVPEGATPK	24.7412	23.453	22.1727	25.017	22.9689	22.6802	25.8027	22.4218	22.6891	26.2363	24.4396	24.5818	24.2515	24.1576	23.09	24.7949	23.7323	23.2584	24.9343	23.8282	23.8814	26.242	24.8735	24.7639	0.00290061	1.38437	2.53751	Mitochondrion matrix {ECO:0000255|HAMAP-Rule:MF_03120, ECO:0000269|PubMed:7961901}.
AP-2 complex subunit beta	AP2B1	105 kDa	163	P63010	167	206	m9: Oxidation (+15.99)	DLIADSNPmVVANAVAALSEISESHPNSNLLDLNPQNINK	23.9085	21.81	20.1625	23.5754	21.6972	20.8982	24.3307	22.0669	20.6477	23.0063	21.6001	21.3041	23.4188	22.5146	21.0798	23.3534	22.4606	21.4764	23.4624	23.4734	21.84	23.0121	22.034	21.4861	0.522085	-0.351708	0.282259	Cell membrane {ECO:0000269|PubMed:14530274}. Membrane, coated pit {ECO:0000269|PubMed:14530274}; Peripheral membrane protein {ECO:0000269|PubMed:14530274}; Cytoplasmic side {ECO:0000269|PubMed:14530274}. Note=AP-2 appears to be excluded from internalizing CCVs and to disengage from sites of endocytosis seconds before internalization of the nascent CCV.
F-actin-capping protein subunit beta	CAPZB	31 kDa	832	P47756	169	181	m6: Oxidation (+15.99)	LTSTVmLWLQTNK	26.5873	24.3515	24.2079	24.7962	24.2159	23.906	25.5341	23.3815	23.4054	23.8699	24.5259	22.9796	26.0977	25.0561	25.1252	24.5741	24.9794	24.4842	24.6657	24.788	24.5976	23.8756	24.9598	23.1616	0.0202656	-0.93365	1.69324	Cytoplasm, cytoskeleton {ECO:0000250}. Cytoplasm, myofibril, sarcomere {ECO:0000250}.
60S acidic ribosomal protein P0	RPLP0	34 kDa	6175	P05388	93	106	m9: Oxidation (+15.99)	EDLTEIRDmLLANK	24.0057	21.3767	21.2535	21.1223	21.206	22.9884	22.2804	20.9138	22.0397	22.5616	23.1311	22.4742	23.5161	22.0813	22.1708	20.9002	21.9695	23.5665	21.412	22.3202	23.2319	22.5673	23.565	22.6562	0.362897	0.431192	0.440217	Nucleus. Cytoplasm. Note=Localized in cytoplasmic mRNP granules containing untranslated mRNAs.
60S ribosomal protein L10a	RPL10A	25 kDa	4736	P62906	79	91	m7: Oxidation (+15.99)	AVDIPHmDIEALK	27.6996	26.1837	24.9093	27.2311	24.8932	25.2616	27.4271	24.9882	24.4701	26.9859	27.1919	26.4085	27.2099	26.8883	25.8265	27.0091	25.6566	25.8398	26.5587	26.3946	25.6623	26.9916	27.6258	26.5905	0.151947	0.525583	0.818308	0
Protein Niban 2	NIBAN2	84 kDa	64855	Q96TA1	439	458	m3: Oxidation (+15.99)	EQmDNAVYTFETLLHQELGK	24.8665	21.8989	22.4092	24.7363	23.6916	23.6081	25.4522	23.1439	21.7006	23.4601	23.1183	23.539	24.3768	22.6035	23.3265	24.5142	24.455	24.1862	24.5838	24.5504	22.8929	23.4659	23.5522	23.721	0.315673	-0.409642	0.500762	Cytoplasm, cytosol. Cell junction, adherens junction. Note=In exponentially growing cells, exclusively cytoplasmic. Cell membrane localization is observed when cells reach confluency and during telophase. In melanoma cells, targeting to the plasma membrane may be impaired by C-terminal phosphorylation.
Glucosidase 2 subunit beta	PRKCSH	59 kDa	5589	P14314	123	135	m8: Oxidation (+15.99)	ERESLQQmAEVTR	25.1732	24.6793	23.2133	24.4056	23.9027	24.5104	25.8618	23.7115	23.3062	26.5853	25.5507	25.4411	24.6836	25.3838	24.1305	24.1836	24.6661	25.0886	24.9934	25.1179	24.4984	26.5911	25.9846	25.6232	6.08427e-05	1.44212	4.21579	Endoplasmic reticulum {ECO:0000255|PROSITE-ProRule:PRU10138}.
Eukaryotic translation initiation factor 3 subunit B	EIF3B	92 kDa	8662	P55884	763	772	m1: Oxidation (+15.99), m7: Oxidation (+15.99)	mAQELYmEQK	25.6824	22.8644	22.3273	26.0234	22.405	21.5783	25.9424	21.3773	22.2711	24.5358	23.3931	23.0819	25.1927	23.5689	23.2446	25.8013	23.1685	22.1564	25.074	22.7838	23.4633	24.5416	23.827	23.264	0.960415	-0.0342417	0.0175411	Cytoplasm {ECO:0000255|HAMAP-Rule:MF_03001}.
Inosine-5'-monophosphate dehydrogenase 2	IMPDH2	56 kDa	3615	P12268	162	181	m18: Oxidation (+15.99)	DIDFLKEEEHDcFLEEImTK	18.4015	22.3903	19.8706	22.0532	21.5767	20.3935	23.123	21.8416	19.0182	21.7832	21.5498	19.5428	17.9118	23.0949	20.7879	21.8312	22.3401	20.9717	22.2546	23.248	20.2104	21.789	21.9837	19.7248	0.954334	0.0473083	0.0202997	Cytoplasm {ECO:0000255|HAMAP-Rule:MF_03156, ECO:0000269|PubMed:14766016}. Nucleus {ECO:0000255|HAMAP-Rule:MF_03156, ECO:0000269|PubMed:14766016}.
ATP-dependent RNA helicase A	DHX9	141 kDa	1660	Q08211	1058	1073	m2: Oxidation (+15.99)	GmTLVTPLQLLLFASK	25.2662	22.3516	21.8222	23.7423	22.7354	19.8305	24.5724	22.3936	21.8971	22.8647	22.9859	22.6607	24.7766	23.0561	22.7395	23.5203	23.4988	20.4087	23.704	23.8	23.0893	22.8704	23.4198	22.8427	0.60904	-0.300742	0.215354	Nucleus, nucleolus. Cytoplasm. Note=Localized in cytoplasmic mRNP granules containing untranslated mRNAs. Can shuttle between nucleus and cytoplasm.
Matrin-3	MATR3	95 kDa	9782	P43243	20	44	m19: Oxidation (+15.99)	DLSAAGIGLLAAATQSLSmPASLGR	23.2372	22.0418	17.8882	22.0666	20.0761	21.2333	23.2253	22.1443	21.2292	22.7271	23.3871	23.6541	22.7475	22.7464	18.8054	21.8445	20.8396	21.8115	22.3569	23.5508	22.4215	22.7329	23.821	23.8362	0.0627276	1.41842	1.20254	Nucleus matrix.
Myosin light polypeptide 6	MYL6	17 kDa	4637	P60660	99	110	m7: Oxidation (+15.99)	EGNGTVmGAEIR	26.8382	24.6253	23.3947	26.0105	25.9188	23.3355	26.6103	23.2673	23.1135	25.1459	25.0749	24.2634	26.3486	25.3298	24.3119	25.7884	26.6822	23.9137	25.742	24.6737	24.3057	25.1517	25.5088	24.4455	0.485363	-0.341175	0.313934	0
DNA replication licensing factor MCM6	MCM6	93 kDa	4175	Q14566	469	486	m9: Oxidation (+15.99)	DQVAIHEAmEQQTISITK	23.5966	22.7003	21.5942	23.264	23.0495	22.1722	24.3437	21.6344	22.1511	24.6256	23.3106	22.8899	23.107	23.4048	22.5115	23.0419	23.813	22.7504	23.4753	23.0408	23.3433	24.6313	23.7445	23.072	0.0330194	0.723675	1.48123	Nucleus. Note=Binds to chromatin during G1 and detach from it during S phase.
Histone-binding protein RBBP4	RBBP4	48 kDa	5928	Q09028	27	59	m10: Oxidation (+15.99)	NTPFLYDLVmTHALEWPSLTAQWLPDVTRPEGK	#NUM!	19.103	#NUM!	20.1386	#NUM!	#NUM!	21.9701	#NUM!	#NUM!	22.0405	21.405	#NUM!	18.6032	19.8075	15.7915	19.9165	16.4049	18.0266	21.1018	17.5669	16.1665	22.0463	21.8389	17.6268	0.104929	2.04833	0.979103	Nucleus.
Interleukin enhancer-binding factor 3	ILF3	95 kDa	3609	Q12906	55	74	m11: Oxidation (+15.99)	GSSEQAESDNmDVPPEDDSK	23.2451	21.4002	19.7936	23.5254	20.6423	21.8669	21.9095	#NUM!	20.1392	25.805	23.4297	21.1014	22.7555	22.1048	20.7108	23.3033	21.4057	22.445	21.0411	17.5126	21.3314	25.8107	23.8636	21.2834	0.0337574	2.45208	1.47163	Nucleus, nucleolus. Cytoplasm. Nucleus. Note=Localizes in the cytoplasm in response to viral dsRNA. The unphosphorylated form is retained in the nucleus by ILF2. Phosphorylation at Thr-188 and Thr-315 causes the dissociation of ILF2 from the ILF2-ILF3 complex resulting in a cytoplasmic sequestration of ILF3. Localized in cytoplasmic mRNP granules containing untranslated mRNAs.
40S ribosomal protein S5	RPS5	23 kDa	6193	P46782	72	81	m6: Oxidation (+15.99), m7: Oxidation (+15.99)	LTNSMmmHGR	24.7005	22.1627	22.0911	24.0044	22.7669	22.5149	25.3671	22.4928	16.8223	23.7984	26.1493	24.6181	24.2109	22.8672	23.0084	23.7823	23.5304	23.093	24.4987	23.8993	18.0145	23.8041	26.5832	24.8001	0.136423	1.51396	0.865113	0
Ras-related protein Rab-5C	RAB5C	23 kDa	5878	P51148	143	166	m19: Oxidation (+15.99)	AVEFQEAQAYADDNSLLFmETSAK	26.1943	23.3081	23.5823	25.1057	21.8347	23.2248	25.1166	22.5263	22.5423	26.0616	24.4629	25.1529	25.7046	24.0127	24.4996	24.8837	22.5981	23.803	24.2482	23.9327	23.7345	26.0674	24.8968	25.3349	0.0230083	1.23703	1.63812	Cell membrane {ECO:0000250}; Lipid-anchor {ECO:0000250}; Cytoplasmic side {ECO:0000250}. Early endosome membrane {ECO:0000250}; Lipid-anchor {ECO:0000250}. Melanosome {ECO:0000269|PubMed:17081065}. Note=Identified by mass spectrometry in melanosome fractions from stage I to stage IV.
Heterogeneous nuclear ribonucleoprotein H2	HNRNPH2	49 kDa	3188	P55795	300	316	m16: Oxidation (+15.99)	ATENDIYNFFSPLNPmR	24.1658	22.7084	22.1608	24.4749	22.7775	22.6255	24.639	22.5766	21.9108	24.2909	23.7548	23.969	23.6762	23.413	23.078	24.2529	23.5409	23.2037	23.7706	23.9831	23.103	24.2966	24.1887	24.151	0.0113692	0.611558	1.94427	Nucleus, nucleoplasm.
26S proteasome non-ATPase regulatory subunit 1	PSMD1	106 kDa	5707	Q99460	667	684	m9: Oxidation (+15.99)	EAINLLEPmTNDPVNYVR	24.6131	23.0862	21.3703	24.2078	22.0749	22.9127	24.7677	21.9264	21.7892	23.5808	22.8116	23.5451	24.1235	23.7907	22.2876	23.9857	22.8383	23.4909	23.8993	23.3328	22.9814	23.5866	23.2455	23.7271	0.903777	0.03975	0.0439388	0
ATP-dependent 6-phosphofructokinase, platelet type	PFKP	86 kDa	5214	Q01813	26	44	m14: Oxidation (+15.99)	AIGVLTSGGDAQGmNAAVR	24.7235	23.0875	22.5895	23.9596	23.5725	22.3388	25.3402	22.6611	22.2493	21.2327	22.9412	22.1149	24.2338	23.7921	23.5068	23.7375	24.336	22.9169	24.4718	24.0676	23.4416	21.2385	23.3751	22.2969	0.000242718	-1.69915	3.6149	Cytoplasm {ECO:0000255|HAMAP-Rule:MF_03184}.
Vesicle-associated membrane protein-associated protein A	VAPA	28 kDa	9218	Q9P0L0	128	146	m15: Oxidation (+15.99)	cVFEMPNENDKLNDmEPSK	24.5104	22.103	21.0358	23.782	22.7057	21.0326	24.2167	19.2828	21.6387	24.0213	23.7014	23.022	24.0208	22.8076	21.953	23.5599	23.4691	21.6108	23.3484	20.6893	22.8309	24.0271	24.1353	23.2041	0.0784387	1.03661	1.10547	Endoplasmic reticulum membrane {ECO:0000269|PubMed:10523508, ECO:0000269|PubMed:19289470}; Single-pass type IV membrane protein {ECO:0000269|PubMed:10523508, ECO:0000269|PubMed:19289470}. Note=Present in the plasma membrane and in intracellular vesicles, together with SNARE proteins. May also associate with the cytoskeleton. Colocalizes with OCLN at the tight junction in polarized epithelial cell…
RuvB-like 2	RUVBL2	51 kDa	10856	Q9Y230	289	314	m15: Oxidation (+15.99)	AEIIPGVLFIDEVHmLDIESFSFLNR	25.4543	23.956	23.4775	25.0983	22.1187	23.5492	25.9952	23.7898	21.9017	24.9096	24.2886	24.0823	24.9646	24.6605	24.3948	24.8763	22.8822	24.1274	25.1268	25.1963	23.0939	24.9154	24.7225	24.2643	0.5699	0.236783	0.244201	Nucleus matrix. Nucleus, nucleoplasm. Cytoplasm. Membrane. Note=Mainly localized in the nucleus, associated with nuclear matrix or in the nuclear cytosol. Although it is also present in the cytoplasm and associated with the cell membranes.
Nuclear migration protein nudC	NUDC	38 kDa	10726	Q9Y266	316	327	m2: Oxidation (+15.99), m8: Oxidation (+15.99)	FmDQHPEmDFSK	26.1901	24.1855	23.4373	26.01	23.8322	23.609	25.9645	23.1452	22.7893	24.0006	24.5631	23.942	25.7005	24.89	24.3546	25.7879	24.5956	24.1871	25.0961	24.5516	23.9816	24.0063	24.997	24.124	0.0821767	-0.682867	1.08525	Cytoplasm, cytoskeleton. Nucleus. Note=In a filamentous pattern adjacent to the nucleus of migrating cerebellar granule cells. Colocalizes with tubulin and dynein and with the microtubule organizing center. Distributed throughout the cytoplasm of non-migrating cells. A small proportion is nuclear, in a punctate pattern.
Extended synaptotagmin-1	ESYT1	123 kDa	23344	Q9BSJ8	498	515	m5: Oxidation (+15.99)	EPNPmVQLSIQDVTQESK	22.5141	22.3887	21.3446	22.6878	22.3957	21.3765	22.9833	21.778	21.6891	23.8443	23.3884	22.6516	22.0244	23.0932	22.2619	22.4657	23.1592	21.9547	22.1149	23.1844	22.8813	23.8501	23.8223	22.8336	0.00148169	1.13378	2.82924	Endoplasmic reticulum membrane; Multi-pass membrane protein. Cell membrane; Peripheral membrane protein. Note=Localizes primarily to the endoplasmic reticulum. Recruited to sites of contact between the endoplasmic reticulum and the cell membrane in response to increased cytosolic calcium levels.
Splicing factor, proline- and glutamine-rich	SFPQ	76 kDa	6421	P23246	350	358	m8: Oxidation (+15.99)	AELDDTPmR	25.9397	24.1227	22.3938	25.7229	23.4599	22.1551	26.33	22.9872	21.8012	25.3968	25.6518	24.5568	25.45	24.8272	23.3111	25.5009	24.2233	22.7332	25.4616	24.3937	22.9934	25.4026	26.0857	24.7388	0.130648	0.931183	0.883896	Nucleus matrix. Cytoplasm. Note=Predominantly in nuclear matrix.
40S ribosomal protein S15	RPS15	17 kDa	6209	P62841	82	100	m2: Oxidation (+15.99), m12: Oxidation (+15.99)	DmIILPEMVGSmVGVYNGK	27.0171	25.1217	23.7429	24.6981	25.1738	24.4307	26.8657	23.9366	23.2666	26.2704	25.8327	25.3736	26.5275	25.8263	24.6602	24.476	25.9372	25.0089	25.9974	25.343	24.4588	26.2762	26.2666	25.5557	0.182512	0.579333	0.738709	0
Polyadenylate-binding protein 4	PABPC4	71 kDa	8761	Q13310	376	385	m8: Oxidation (+15.99)	AHLTNQYmQR	25.1423	23.55	23.7003	23.9598	23.6382	23.5181	25.4542	23.1951	23.1083	24.2484	23.8792	23.3655	24.6526	24.2546	24.6175	23.7377	24.4017	24.0963	24.5858	24.6015	24.3005	24.2542	24.3131	23.5475	0.668481	-0.108217	0.174911	Cytoplasm {ECO:0000269|PubMed:17289661}. Note=Localized in cytoplasmic mRNP granules containing untranslated mRNAs.
General transcription factor II-I	GTF2I	112 kDa	2969	P78347	917	927	m10: Oxidation (+15.99)	APSYLEISSmR	24.7833	22.9187	23.1646	24.3653	22.491	22.7653	24.946	22.2661	22.0753	24.5092	23.9926	23.9634	24.2936	23.6233	24.0819	24.1432	23.2545	23.3434	24.0776	23.6725	23.2676	24.5149	24.4265	24.1454	0.0288709	0.665358	1.53954	Cytoplasm {ECO:0000269|PubMed:10373551}. Nucleus {ECO:0000255|PROSITE-ProRule:PRU00484, ECO:0000269|PubMed:10373551}. Note=Colocalizes with BTK in the cytoplasm.
Calumenin	CALU	37 kDa	813	O43852	190	202	m8: Oxidation (+15.99)	DIVVQETmEDIDK	23.818	23.3367	22.6666	24.1384	22.1967	23.7059	24.7591	23.2677	22.2335	26.341	24.8739	24.6717	23.3284	24.0413	23.5839	23.9163	22.9601	24.284	23.8908	24.6741	23.4257	26.3468	25.3078	24.8537	3.59972e-05	1.95617	4.44373	Endoplasmic reticulum lumen. Secreted. Melanosome. Sarcoplasmic reticulum lumen {ECO:0000250}. Note=Identified by mass spectrometry in melanosome fractions from stage I to stage IV.
Cyclin-dependent kinase 1	CDK1	34 kDa	983	P06493	60	75	m12: Oxidation (+15.99)	HPNIVSLQDVLmQDSR	25.7939	23.2532	22.8873	24.8259	22.9675	22.2031	25.603	21.7675	21.3903	24.0714	22.5488	23.2395	25.3042	23.9578	23.8046	24.6038	23.731	22.7813	24.7346	23.1739	22.5825	24.0772	22.9827	23.4215	0.368057	-0.462217	0.434084	Nucleus. Cytoplasm. Mitochondrion. Cytoplasm, cytoskeleton, microtubule organizing center, centrosome. Cytoplasm, cytoskeleton, spindle. Note=Cytoplasmic during the interphase. Colocalizes with SIRT2 on centrosome during prophase and on splindle fibers during metaphase of the mitotic cell cycle. Reversibly translocated from cytoplasm to nucleus when phosphorylated before G2-M transition when asso…
Vimentin	VIM	54 kDa	7431	P08670	176	184	m8: Oxidation (+15.99)	DNLAEDImR	22.3424	20.5302	#NUM!	21.8855	19.5197	#NUM!	22.6371	18.6548	17.6554	26.0832	23.4634	22.4119	21.8528	21.2348	18.2877	21.6634	20.2831	18.0038	21.7687	20.0612	18.8477	26.0889	23.8973	22.594	0.000598896	4.09637	3.22265	Cytoplasm {ECO:0000269|PubMed:21465480}.
Delta-1-pyrroline-5-carboxylate synthase	ALDH18A1	87 kDa	5832	P54886	150	159	m2: Oxidation (+15.99)	EmAIPVLEAR	23.9418	23.0054	21.7171	23.6162	22.6475	19.6825	24.4405	21.8441	21.298	26.7581	24.207	23.2447	23.4522	23.71	22.6344	23.3941	23.411	20.2607	23.5721	23.2506	22.4902	26.7639	24.6409	23.4267	0.00361752	2.35911	2.44159	Mitochondrion inner membrane.
Fumarate hydratase, mitochondrial	FH	55 kDa	2271	P07954	161	172	m4: Oxidation (+15.99)	AIEmLGGELGSK	25.9878	24.5231	23.9631	25.6573	24.9526	25.202	26.1833	24.1046	24.6224	26.8207	26.0164	26.0248	25.4981	25.2277	24.8804	25.4353	25.716	25.7801	25.3149	25.5111	25.8146	26.8264	26.4503	26.2069	3.95069e-06	1.14262	5.40333	Isoform Mitochondrial: Mitochondrion.; SUBCELLULAR LOCATION: Isoform Cytoplasmic: Cytoplasm.
26S proteasome regulatory subunit 4	PSMC1	49 kDa	5700	P62191	199	220	m16: Oxidation (+15.99)	ESVELPLTHPEYYEEmGIKPPK	24.4892	22.9476	20.393	24.5476	21.8132	22.1524	24.3272	21.6148	20.8896	24.5459	22.8604	21.793	23.9995	23.6521	21.3103	24.3255	22.5767	22.7306	23.4589	23.0213	22.0819	24.5517	23.2943	21.975	0.497088	0.408258	0.303566	Cytoplasm. Nucleus.
Histone-binding protein RBBP7	RBBP7	48 kDa	5931	Q16576	5	14	m2: Oxidation (+15.99)	EmFEDTVEER	24.6907	23.5007	22.1914	24.7388	23.5744	23.5431	23.1693	23.263	23.0036	25.4427	23.6364	23.6934	24.2011	24.2052	23.1087	24.5167	24.3378	24.1213	22.3009	24.6694	24.1958	25.4485	24.0703	23.8754	0.183222	0.704508	0.737021	Nucleus.
Long-chain-fatty-acid--CoA ligase 3	ACSL3	80 kDa	2181	O95573	144	159	m10: Oxidation (+15.99)	AFNFGNGLQmLGQKPK	23.6054	22.4826	22.605	24.3916	23.2557	22.9473	25.0371	21.8329	22.5628	25.8194	24.4972	24.9529	23.1157	23.1872	23.5223	24.1695	24.0191	23.5255	24.1687	23.2394	23.755	25.8252	24.9311	25.135	6.70036e-06	1.82049	5.1739	Mitochondrion outer membrane {ECO:0000250}; Single-pass type III membrane protein {ECO:0000250}. Peroxisome membrane {ECO:0000250}; Single-pass type III membrane protein {ECO:0000250}. Microsome membrane {ECO:0000250}; Single-pass type III membrane protein {ECO:0000250}. Endoplasmic reticulum membrane {ECO:0000250}; Single-pass type III membrane protein {ECO:0000250}.
Aldehyde dehydrogenase X, mitochondrial	ALDH1B1	57 kDa	219	P30837	456	486	m2: Oxidation (+15.99)	AmYFTQALQAGTVWVNTYNIVTcHTPFGGFK	24.2057	23.3557	22.4501	24.4182	23.5989	24.3142	23.9778	22.8894	23.4228	25.5124	24.473	24.5278	23.716	24.0602	23.3674	24.1961	24.3623	24.8923	23.1094	24.2958	24.615	25.5181	24.9069	24.7098	0.00111336	1.17865	2.95336	Mitochondrion matrix.
Acidic leucine-rich nuclear phosphoprotein 32 family member B	ANP32B	29 kDa	10541	Q92688	76	86	m7: Oxidation (+15.99)	IFGGLDmLAEK	26.564	24.2745	24.2221	25.8142	21.3941	22.9211	26.3313	22.492	21.0449	25.8689	19.88	23.886	26.0744	24.979	25.1394	25.5921	22.1575	23.4992	25.4629	23.8985	22.2371	25.8746	20.3139	24.0681	0.533933	-0.638175	0.272513	Isoform 1: Nucleus. Note=Accumulates in the nuclei at the S phase. {ECO:0000250}.; SUBCELLULAR LOCATION: Isoform 2: Cytoplasm. Note=Lacks a nuclear localization signal.
Calcium-binding mitochondrial carrier protein SCaMC-1	SLC25A24	53 kDa	29957	Q6NUK1	72	82	m10: Oxidation (+15.99)	DGKLDFEEFmK	23.5938	21.7345	19.342	23.0583	18.2576	20.8356	22.2308	18.0717	19.8889	24.3496	23.4216	23.504	23.1041	22.4391	20.2592	22.8362	19.0211	21.4138	21.3625	19.4781	21.0811	24.3554	23.8555	23.686	0.01373	2.399	1.86233	Mitochondrion inner membrane {ECO:0000269|PubMed:15054102, ECO:0000269|PubMed:15123600, ECO:0000269|PubMed:22015608}; Multi-pass membrane protein {ECO:0000269|PubMed:15054102, ECO:0000269|PubMed:15123600, ECO:0000269|PubMed:22015608}.
Junction plakoglobin	JUP	82 kDa	3728	P14923	162	171	m3: Oxidation (+15.99)	AAmIVNQLSK	23.8795	22.4551	20.4785	23.8739	22.3066	21.5976	24.9812	20.7676	20.6963	23.9713	22.696	20.9403	23.3899	23.1597	21.3958	23.6518	23.0701	22.1758	24.1128	22.174	21.8885	23.9771	23.1299	21.1223	0.812018	0.146567	0.0904343	Cell junction, adherens junction {ECO:0000269|PubMed:22781308}. Cell junction, desmosome {ECO:0000269|PubMed:22781308}. Cytoplasm, cytoskeleton {ECO:0000269|PubMed:22781308}. Membrane {ECO:0000269|PubMed:22781308}; Peripheral membrane protein {ECO:0000269|PubMed:22781308}. Note=Cytoplasmic in a soluble and membrane-associated form.
LIM domain only protein 7	LMO7	193 kDa	4008	Q8WWI1	803	814	m1: Oxidation (+15.99)	mYSFDDVLEEGK	23.9713	21.2614	19.1827	22.4659	19.9296	#NUM!	23.0501	19.2995	18.7105	23.4659	22.6964	21.7824	23.4817	21.9659	20.0999	22.2438	20.693	17.4349	22.1817	20.706	19.9027	23.4716	23.1303	21.9644	0.0994871	1.59187	1.00223	0
Protein RCC2	RCC2	56 kDa	55920	Q9P258	362	374	m10: Oxidation (+15.99)	LGHAEQKDEmVPR	22.6315	#NUM!	#NUM!	22.4164	#NUM!	20.1498	23.0427	17.6124	17.6716	20.6571	18.1373	19.2533	22.1418	17.0285	17.8274	22.1943	15.9629	20.728	22.1743	19.0188	18.8638	20.6629	18.5712	19.4354	0.840479	-0.25525	0.0754732	Nucleus, nucleolus. Chromosome, centromere. Cytoplasm, cytoskeleton, spindle. Note=Appears in the nucleus at G2, then concentrates at the inner centromere region of chromosomes during prophase. Redistributes to the midzone of the mitotic spindle during anaphase. Here, the protein covers the entire equatorial diameter from cortex to cortex.
Annexin A1	ANXA1	39 kDa	301	P04083	318	332	m1: Oxidation (+15.99)	mYGISLcQAILDETK	#NUM!	22.17	#NUM!	19.7351	21.378	21.6453	22.8402	19.7172	21.2045	22.5876	24.3521	22.4014	18.2974	22.8746	17.8642	19.5131	22.1414	22.2234	21.9719	21.1237	22.3967	22.5934	24.786	22.5834	0.0166321	2.81597	1.77905	Nucleus {ECO:0000250}. Cytoplasm {ECO:0000250}. Cell projection, cilium {ECO:0000250}. Basolateral cell membrane {ECO:0000250}. Note=Found in the cilium, nucleus and basolateral cell membrane of ciliated cells in the tracheal endothelium. Found in the cytoplasm of type II pneumocytes and alveolar macrophages. {ECO:0000250}.
Poly [ADP-ribose] polymerase 1	PARP1	113 kDa	142	P09874	736	747	m11: Oxidation (+15.99)	FYTLIPHDFGmK	22.4591	23.8548	22.3035	19.5881	22.0029	21.7145	24.3067	21.6655	20.7131	24.6377	23.5679	22.9444	21.9694	24.5594	23.2208	19.366	22.7664	22.2926	23.4384	23.072	21.9054	24.6434	24.0018	23.1265	0.0315853	1.64907	1.50052	Nucleus. Nucleus, nucleolus. Note=Localizes at sites of DNA damage.
Enoyl-CoA hydratase, mitochondrial	ECHS1	31 kDa	1892	P30084	274	282	m3: Oxidation (+15.99)	EGmTAFVEK	25.19	23.8008	22.6036	24.8335	23.385	22.89	24.9554	22.8443	22.5962	26.1479	25.7038	25.478	24.7004	24.5054	23.5209	24.6114	24.1484	23.4682	24.087	24.2507	23.7884	26.1537	26.1377	25.66	1.23872e-06	1.82433	5.90703	Mitochondrion matrix.
ATP-dependent RNA helicase DDX1	DDX1	82 kDa	1653	Q92499	211	223	m12: Oxidation (+15.99)	DLGLAFEIPPHmK	24.005	20.8893	22.0199	24.6558	21.9994	23.2273	25.2362	21.8576	21.3084	24.4811	22.9579	22.7641	23.5154	21.5939	22.9372	24.4338	22.7629	23.8055	24.3678	23.264	22.5006	24.4868	23.3918	22.9461	0.415517	0.4389	0.381411	Nucleus. Cytoplasm. Cytoplasmic granule. Note=Localized with MBNL1, TIAL1 and YBX1 in stress granules upon stress. Localized with CSTF2 in cleavage bodies. Forms large aggregates called DDX1 bodies. Relocalized into multiple foci (IR-induced foci or IRIF) after IR treatment, a process that depends on the presence of chromosomal DNA and/or RNA-DNA duplexes. Relocalized at sites of DNA double-stran…
Purine nucleoside phosphorylase	PNP	32 kDa	4860	P00491	77	84	m4: Oxidation (+15.99)	AcVmMQGR	26.6566	25.0547	23.2335	25.3029	23.0585	22.3647	26.1736	22.3909	22.0785	24.2262	23.0768	23.5862	26.167	25.7593	24.1508	25.0809	23.8219	22.9429	25.3052	23.7974	23.2708	24.2319	23.5107	23.7683	0.182017	-0.81685	0.739887	Cytoplasm, cytoskeleton {ECO:0000250}. Cytoplasm {ECO:0000269|PubMed:22509282}.
Probable ATP-dependent RNA helicase DDX17	DDX17	80 kDa	10521	Q92841	69	81	m12: Oxidation (+15.99)	APLPDLYPFGTmR	25.7613	23.5658	22.2343	25.0873	23.227	23.4262	26.0984	23.5382	22.0296	25.795	24.0997	23.7211	25.2716	24.2704	23.1516	24.8653	23.9904	24.0044	25.23	24.9447	23.2218	25.8008	24.5336	23.9031	0.397536	0.446217	0.400624	Nucleus {ECO:0000269|PubMed:22002106}. Nucleus, nucleolus {ECO:0000269|PubMed:22002106}.
ATPase family AAA domain-containing protein 3A	ATAD3A	71 kDa	55210	Q9NVI7	73	92	m8: Oxidation (+15.99)	DALNLAQmQEQTLQLEQQSK	24.1215	22.0826	21.4217	23.8208	22.2797	22.5524	23.8247	20.7816	21.1349	24.6958	23.3218	23.7017	23.6318	22.7872	22.3389	23.5988	23.0432	23.1305	22.9564	22.188	22.3271	24.7016	23.7557	23.8837	0.00229584	1.26481	2.63906	Mitochondrion inner membrane; Single-pass membrane protein. Mitochondrion matrix, mitochondrion nucleoid. Note=In the mitochondrial inner membrane, enriched in sites with the potential to form contacts with the outer membrane. The N-terminal domain interacts with the inner surface of the mitochondrial outer membrane and the C-terminal domain localizes in a specific matrix compartment, where it is…
Adenylate kinase 2, mitochondrial	AK2	26 kDa	204	P54819	52	62	m2: Oxidation (+15.99)	AmVASGSELGK	27.6643	25.7457	25.4867	27.3231	24.7393	25.4283	27.6477	24.0711	24.685	25.734	26.2571	26.6695	27.1747	26.4503	26.4039	27.101	25.5028	26.0064	26.7793	25.4776	25.8772	25.7397	26.691	26.8516	0.542976	-0.225492	0.265219	Mitochondrion intermembrane space.
Vigilin	HDLBP	141 kDa	3069	Q00341	1241	1260	m4: Oxidation (+15.99)	APDmSSSEEFPSFGAQVAPK	24.4527	22.3997	22.239	23.4699	22.2413	21.5128	25.0479	22.1904	20.3849	23.4831	21.9479	19.8274	23.9631	23.1043	23.1563	23.2478	23.0048	22.0909	24.1795	23.5968	21.5771	23.4888	22.3818	20.0095	0.151726	-0.932067	0.818941	Cytoplasm {ECO:0000269|PubMed:8605996}. Nucleus {ECO:0000269|PubMed:8605996}.
Proteasome subunit alpha type-5	PSMA5	26 kDa	5686	P28066	150	168	m7: Oxidation (+15.99)	GPQLFHmDPSGTFVQcDAR	26.8942	25.1286	24.633	25.9943	22.8046	24.6528	26.6568	24.0083	23.8846	25.8974	25.4423	25.4258	26.4046	25.8331	25.5503	25.7722	23.568	25.231	25.7884	25.4147	25.0769	25.9032	25.8762	25.6078	0.43068	0.307	0.365845	Cytoplasm. Nucleus.
Phosphate carrier protein, mitochondrial	SLC25A3	40 kDa	5250	Q00325	122	137	m11: Oxidation (+15.99)	GWAPTFLGYSmQGLcK	25.0079	23.2504	23.4784	24.6069	23.9878	23.8015	25.1666	22.5376	23.0939	26.7015	25.8505	26.223	24.5182	23.9549	24.3957	24.3848	24.7513	24.3797	24.2982	23.944	24.2861	26.7072	26.2844	26.405	1.26767e-09	2.12086	8.89699	Mitochondrion inner membrane; Multi-pass membrane protein.
Proteasome subunit alpha type-1	PSMA1	30 kDa	5682	P25786	244	263	m18: Oxidation (+15.99)	AQPAQPADEPAEKADEPmEH	25.514	23.1151	22.3234	24.7486	23.5381	23.4345	25.555	22.7854	23.1972	24.7825	24.3863	24.319	25.0243	23.8197	23.2407	24.5266	24.3016	24.0127	24.6866	24.1919	24.3895	24.7883	24.8202	24.501	0.17496	0.367717	0.757062	Cytoplasm. Nucleus.
Sideroflexin-1	SFXN1	36 kDa	94081	Q9H9B4	179	197	m18: Oxidation (+15.99)	FVPFAAVAAANcINIPLmR	23.8054	22.6209	21.7662	23.3156	22.6998	22.294	24.0931	21.7414	21.9087	24.993	24.2667	24.0846	23.3157	23.3254	22.6834	23.0936	23.4632	22.8721	23.2247	23.1478	23.1009	24.9988	24.7006	24.2666	2.69806e-08	1.61303	7.56895	Mitochondrion membrane {ECO:0000250}; Multi-pass membrane protein {ECO:0000250}.
Heat shock protein 105 kDa	HSPH1	97 kDa	10808	Q92598	740	749	m9: Oxidation (+15.99)	YNHIDESEmK	23.3549	20.2825	#NUM!	22.9535	21.2949	19.5348	23.2024	19.6794	#NUM!	20.4288	#NUM!	#NUM!	22.8652	20.9871	16.6204	22.7314	22.0584	20.1129	22.334	21.0858	17.0328	20.4346	18.8763	17.4819	0.131151	-2.02222	0.882227	Cytoplasm {ECO:0000269|PubMed:9931472}.
UDP-glucose:glycoprotein glucosyltransferase 1	UGGT1	177 kDa	56886	Q9NYU2	1301	1320	m6: Oxidation (+15.99)	EFIPYmANEYNFQYELVQYK	23.4525	22.9645	22.0608	23.7624	23.1874	21.704	24.2103	22.521	21.1187	24.1236	23.8655	22.96	22.9628	23.669	22.9781	23.5404	23.9509	22.2821	23.3419	23.9274	22.3109	24.1294	24.2994	23.142	0.0362339	0.736858	1.44089	Endoplasmic reticulum lumen {ECO:0000255|PROSITE-ProRule:PRU10138, ECO:0000269|PubMed:10694380}. Endoplasmic reticulum-Golgi intermediate compartment {ECO:0000255|PROSITE-ProRule:PRU10138, ECO:0000269|PubMed:10694380}.
Adenosylhomocysteinase	AHCY	48 kDa	191	P23526	21	34	m9: Oxidation (+15.99), m13: Oxidation (+15.99)	ALDIAENEmPGLmR	26.1881	23.9229	23.947	25.4887	24.616	24.324	25.7101	22.8449	23.3761	23.0886	23.7142	24.5209	25.6985	24.6274	24.8643	25.2667	25.3794	24.9022	24.8417	24.2513	24.5683	23.0944	24.1481	24.7029	0.00118627	-1.24371	2.92582	Cytoplasm {ECO:0000269|PubMed:17081065}. Melanosome {ECO:0000269|PubMed:17081065}. Note=Identified by mass spectrometry in melanosome fractions from stage I to stage IV.
Eukaryotic translation initiation factor 2 subunit 3	EIF2S3	51 kDa	1968	P41091	401	416	m5: Oxidation (+15.99)	NEVLmVNIGSLSTGGR	21.625	20.896	19.9163	21.5663	20.9242	20.4678	22.6133	20.976	19.9593	21.281	21.8489	21.4067	21.1353	21.6006	20.8336	21.3442	21.6876	21.046	21.745	22.3824	21.1515	21.2867	22.2828	21.5887	0.78923	0.0720083	0.102796	0
Guanine nucleotide-binding protein G(i) subunit alpha	GNAI3	41 kDa	2773	P08754	198	205	m1: Oxidation (+15.99)	mFDVGGQR	21.7429	22.2952	20.6931	21.5038	#NUM!	22.2466	22.1553	#NUM!	#NUM!	23.5205	21.9662	#NUM!	21.2533	22.9997	21.6104	21.2818	16.9784	22.8248	21.2869	16.6018	16.4052	23.5263	22.4001	17.3534	0.591764	0.895308	0.227851	Cytoplasm {ECO:0000269|PubMed:17635935}. Cell membrane {ECO:0000269|PubMed:17635935}. Cytoplasm, cytoskeleton, microtubule organizing center, centrosome {ECO:0000269|PubMed:17635935}. Note=Localizes in the centrosomes of interphase and mitotic cells. Detected at the cleavage furrow and/or the midbody.
Ribonucleoside-diphosphate reductase large subunit	RRM1	90 kDa	6240	P23921	564	582	m7: Oxidation (+15.99)	GILQYDmWNVTPTDLWDWK	23.2926	23.1839	22.7137	23.8372	23.7421	22.5936	24.4744	21.9955	22.7345	21.0022	21.7174	22.974	22.803	23.8885	23.631	23.6151	24.5056	23.1718	23.6061	23.4019	23.9268	21.0079	22.1513	23.156	0.000171261	-1.77447	3.76634	Cytoplasm.
Inorganic pyrophosphatase	PPA1	33 kDa	5464	Q15181	239	253	m5: Oxidation (+15.99)	GIScmNTTLSESPFK	24.1809	22.0341	21.961	22.8936	22.8146	21.7927	25.3942	21.5784	21.5821	21.9418	22.4387	22.6418	23.6913	22.7386	22.8783	22.6716	23.578	22.3708	24.5259	22.9849	22.7743	21.9476	22.8726	22.8238	0.0597436	-0.809275	1.22371	Cytoplasm {ECO:0000250}.
Deoxyuridine 5'-triphosphate nucleotidohydrolase, mitochondrial	DUT	27 kDa	1854	P33316	133	151	m17: Oxidation (+15.99)	AAGYDLYSAYDYTIPPmEK	25.2481	22.9764	22.4832	24.7809	22.3494	22.4882	25.2941	21.1386	21.251	23.9972	24.2553	23.7308	24.7585	23.681	23.4005	24.5589	23.1128	23.0664	24.4257	22.5451	22.4432	24.003	24.6892	23.9128	0.349277	0.427833	0.45683	Isoform 2: Nucleus.; SUBCELLULAR LOCATION: Isoform 3: Mitochondrion.
Nuclear mitotic apparatus protein 1	NUMA1	238 kDa	4926	Q14980	986	999	m4: Oxidation (+15.99)	AALmESQGQQQEER	23.1195	20.9455	17.7006	22.0223	19.8893	17.7004	22.5216	20.5036	19.6661	22.718	20.9461	19.0352	22.6298	21.6501	18.6179	21.8002	20.6527	18.2785	21.6532	21.91	20.8583	22.7238	21.38	19.2172	0.649107	0.390275	0.187684	Nucleus matrix. Chromosome. Cytoplasm, cytoskeleton, spindle pole. Note=Resides in the nuclear matrix during interphases. Dissociates from condensing chromosomes during early prophase, and relocates to the spindle poles via dynein/dynamin association, it remain there until the anaphase onset. Before the complete disintegration of the nuclear lamina. As mitosis progresses it reassociates with telo…
Calcium-binding mitochondrial carrier protein Aralar2	SLC25A13	74 kDa	10165	Q9UJS0	509	545	m24: Oxidation (+15.99)	ASFANEDGQVSPGSLLLAGAIAGmPAASLVTPADVIK	22.6506	21.9333	20.9455	23.6278	20.3132	20.3694	23.3027	20.3343	20.1599	24.85	21.8581	21.6817	22.161	22.6379	21.8628	23.4057	21.0766	20.9476	22.4343	21.7407	21.3522	24.8558	22.292	21.8637	0.07001	1.23651	1.15484	Mitochondrion inner membrane {ECO:0000269|PubMed:10642534}; Multi-pass membrane protein {ECO:0000269|PubMed:10642534}.
Transcription factor BTF3	BTF3	22 kDa	689	P20290	95	122	m14: Oxidation (+15.99)	LGVNNISGIEEVNmFTNQGTVIHFNNPK	25.2564	22.4009	21.0009	24.4141	21.6588	20.9747	25.6648	20.5875	20.4992	24.057	22.3587	23.3232	24.7667	23.1054	21.9181	24.192	22.4222	21.5529	24.7965	21.9939	21.6914	24.0627	22.7926	23.5052	0.69454	0.281958	0.158303	Cytoplasm {ECO:0000269|PubMed:10982809}. Nucleus {ECO:0000269|PubMed:10982809}. Note=The heterodimer with NACA is cytoplasmic.
Eukaryotic translation initiation factor 2 subunit 1	EIF2S1	36 kDa	1965	P05198	214	226	m10: Oxidation (+15.99)	AGLNcSTENmPIK	25.6907	23.2533	21.82	23.8683	23.3917	23.2254	25.8954	23.5557	23.2079	23.0317	24.4449	24.0872	25.2011	23.9578	22.7373	23.6462	24.1551	23.8036	25.027	24.9621	24.4002	23.0374	24.8788	24.2692	0.249337	-0.542717	0.603213	Cytoplasmic granule {ECO:0000250}. Note=The cytoplasmic granules are stress granules which are a dense aggregation in the cytosol composed of proteins and RNAs that appear when the cell is under stress. Colocalizes with NANOS3 in the stress granules (By similarity). {ECO:0000250}.
Eukaryotic initiation factor 4A-III	EIF4A3	47 kDa	9775	P38919	391	411	m13: Oxidation (+15.99), m15: Oxidation (+15.99)	DIEQYYSTQIDEmPmNVADLI	25.4939	23.6156	23.9357	25.1414	24.0462	24.1987	26.0997	23.5711	23.3135	24.1532	23.8688	24.6581	25.0042	24.3202	24.853	24.9193	24.8096	24.7768	25.2313	24.9776	24.5058	24.159	24.3027	24.8402	0.006661	-0.499392	2.17646	Nucleus. Nucleus speckle. Cytoplasm. Note=Nucleocytoplasmic shuttling protein. Travels to the cytoplasm as part of the exon junction complex (EJC) bound to mRNA. Detected in dendritic layer as well as the nuclear and cytoplasmic (somatic) compartments of neurons. Colocalizes with STAU1 and FMR1 in dendrites (By similarity). {ECO:0000250}.
Ras-related protein Rab-14	RAB14	24 kDa	51552	P61106	36	51	m2: Oxidation (+15.99)	FmADcPHTIGVEFGTR	25.8628	23.3543	23.46	24.7492	22.7304	22.3475	24.4179	22.4445	22.6471	24.3963	24.5185	24.1352	25.3731	24.0589	24.3773	24.5271	23.4939	22.9257	23.5495	23.8509	23.8393	24.4021	24.9524	24.3172	0.124774	0.645083	0.903877	Recycling endosome. Early endosome membrane; Lipid-anchor; Cytoplasmic side. Golgi apparatus membrane {ECO:0000250}; Lipid-anchor {ECO:0000250}; Cytoplasmic side {ECO:0000250}. Golgi apparatus, trans-Golgi network membrane; Lipid-anchor; Cytoplasmic side. Cytoplasmic vesicle, phagosome. Cytoplasmic vesicle, phagosome membrane {ECO:0000250}; Lipid-anchor {ECO:0000250}; Cytoplasmic side {ECO:000025…
NAD(P) transhydrogenase, mitochondrial	NNT	114 kDa	23530	Q13423	398	424	m22: Oxidation (+15.99)	AISPDKDNFYFDVKDDFDFGTmGHVIR	24.2545	24.5115	23.3597	25.3157	24.3776	24.3182	24.6844	23.3533	24.6991	26.1822	25.4193	26.2365	23.7649	25.2161	24.277	25.0936	25.141	24.8963	23.816	24.7597	25.8913	26.1879	25.8532	26.4185	0.000637993	1.55155	3.19518	Mitochondrion inner membrane {ECO:0000305}; Multi-pass membrane protein {ECO:0000305}; Matrix side {ECO:0000305}.
Heterogeneous nuclear ribonucleoprotein L	HNRNPL	64 kDa	3191	P14866	435	448	m10: Oxidation (+15.99)	AITHLNNNFmFGQK	24.8071	23.4593	21.6794	26.0362	23.6525	23.011	26.436	23.0921	22.9102	26.8789	24.7885	25.2529	24.3174	24.1638	22.5967	25.8141	24.4159	23.5891	25.5676	24.4985	24.1025	26.8846	25.2224	25.4349	0.0146026	1.53468	1.83557	Nucleus, nucleoplasm {ECO:0000269|PubMed:17289661}. Cytoplasm {ECO:0000269|PubMed:17289661}. Note=Localized in cytoplasmic mRNP granules containing untranslated mRNAs.
Basic leucine zipper and W2 domain-containing protein 2	BZW2	48 kDa	28969	Q9Y6E2	151	179	m3: Oxidation (+15.99)	LAmLSGILLGNGTLPATILTSLFTDSLVK	22.1246	20.1734	20.6174	22.5102	21.4763	21.513	23.73	20.3501	19.1554	19.1103	20.8754	21.0411	21.635	20.878	21.5346	22.2882	22.2397	22.0912	22.8617	21.7566	20.3476	19.1161	21.3093	21.2231	0.00645977	-1.5509	2.18978	0
Aldo-keto reductase family 1 member C3	AKR1C3	37 kDa	8644	P42330	106	136	m15: Oxidation (+15.99)	AQLDYVDLYLIHSPmSLKPGEELSPTDENGK	25.7317	23.6872	23.5198	26.0737	23.2108	23.943	26.7053	22.9897	23.1279	23.6239	22.3003	21.9416	25.242	24.3918	24.437	25.8516	23.9742	24.5211	25.8369	24.3961	24.3201	23.6296	22.7342	22.1236	0.000311257	-1.96997	3.50688	Cytoplasm.
Eukaryotic peptide chain release factor subunit 1	ETF1	49 kDa	2107	P62495	361	383	m12: Oxidation (+15.99)	ETGQEHELIESmPLLEWFANNYK	24.3422	20.7694	21.7057	24.3594	21.986	22.1126	24.821	22.2303	21.6921	21.8766	22.1942	22.2585	23.8526	21.4739	22.623	24.1374	22.7495	22.6908	23.9527	23.6367	22.8843	21.8823	22.6281	22.4406	0.0220722	-1.12875	1.65615	Cytoplasm.
Thioredoxin-dependent peroxide reductase, mitochondrial	PRDX3	28 kDa	10935	P30048	149	166	m8: Oxidation (+15.99)	KNGGLGHmNIALLSDLTK	22.7551	21.7782	23.4858	23.1501	21.2305	23.3604	24.9935	21.7674	22.3402	24.6038	22.4643	23.8758	22.2654	22.4827	24.4031	22.928	21.9939	23.9385	24.1251	23.1738	23.5324	24.6095	22.8982	24.0578	0.104542	0.816092	0.980709	Mitochondrion.
Caveolae-associated protein 1	CAVIN1	43 kDa	284119	Q6NZI2	338	355	m4: Oxidation (+15.99)	ATEmVEVGADDDEGGAER	23.9966	21.6535	20.3764	24.4472	20.8265	20.2316	24.0688	20.8726	19.7828	25.9055	23.4596	22.6199	23.507	22.358	21.2937	24.2251	21.5899	20.8098	23.2005	22.279	20.975	25.9113	23.8935	22.8019	0.0277811	1.95616	1.55625	Membrane, caveola. Cell membrane {ECO:0000269|PubMed:15242332, ECO:0000269|PubMed:17026959}. Microsome {ECO:0000269|PubMed:15242332, ECO:0000269|PubMed:17026959}. Endoplasmic reticulum. Cytoplasm, cytosol. Mitochondrion {ECO:0000269|PubMed:15242332, ECO:0000269|PubMed:17026959}. Nucleus {ECO:0000269|PubMed:15242332, ECO:0000269|PubMed:17026959}. Note=Found at the surface of the caveolae. Also fou…
RuvB-like 1	RUVBL1	50 kDa	8607	Q9Y265	233	267	m27: Oxidation (+15.99), m28: Oxidation (+15.99), m32: Oxidation (+15.99)	EIIQDVTLHDLDVANARPQGGQDILSmmGQLmKPK	23.1046	22.0217	22.1367	23.4944	21.7456	22.2195	24.2127	20.8408	22.3036	23.718	23.6649	23.0656	22.6149	22.7263	23.0539	23.2723	22.5091	22.7976	23.3443	22.2473	23.4958	23.7237	24.0988	23.2476	0.0126017	0.833492	1.89957	Nucleus matrix. Nucleus, nucleoplasm. Cytoplasm. Membrane. Cytoplasm, cytoskeleton, microtubule organizing center, centrosome. Note=Mainly localized in the nucleus, associated with nuclear matrix or in the nuclear cytosol, although it is also present in the cytoplasm and associated with the cell membranes. In prophase and prometaphase it is located at the centrosome and the branching microtubule …
Y-box-binding protein 3	YBX3	40 kDa	8531	P16989	259	283	m9: Oxidation (+15.99)	IQAGEIGEmKDGVPEGAQLQGPVHR	18.9474	18.3997	#NUM!	#NUM!	#NUM!	#NUM!	22.9558	#NUM!	#NUM!	21.6197	20.5443	19.2447	18.4577	19.1043	17.9532	17.0533	17.701	17.7603	22.0874	17.8635	17.8289	21.6255	20.9781	19.4267	0.0242873	2.26749	1.61462	Cytoplasm. Nucleus.
60S ribosomal protein L7a	RPL7A	30 kDa	6130	P62424	176	185	m2: Oxidation (+15.99)	KmGVPYcIIK	#NUM!	#NUM!	#NUM!	20.0208	#NUM!	20.9774	#NUM!	#NUM!	#NUM!	20.0312	#NUM!	#NUM!	16.3006	16.5616	16.7019	19.7987	16.1409	21.5555	18.0336	17.4199	18.5396	20.037	16.5875	17.5566	0.891437	0.207858	0.0499095	0
Protein diaphanous homolog 1	DIAPH1	141 kDa	1729	O60610	1184	1213	m6: Oxidation (+15.99)	EQLIDmNAEGDETGVMDSLLEALQSGAAFR	24.5703	21.955	20.3466	24.2383	22.318	20.5555	24.6087	21.3129	21.244	20.3562	21.2655	21.1158	24.0806	22.6596	21.2638	24.0162	23.0814	21.1337	23.7403	22.7193	22.4362	20.3619	21.6993	21.2979	0.00212981	-2.16407	2.67166	Cell membrane. Cell projection, ruffle membrane. Cytoplasm, cytoskeleton. Note=Membrane ruffles, especially at the tip of ruffles, of motile cells.
Endoplasmic reticulum resident protein 29	ERP29	29 kDa	10961	P30040	147	170	m8: Oxidation (+15.99)	GQGVYLGmPGcLPVYDALAGEFIR	25.7219	24.222	23.4691	25.0724	23.0854	23.6855	25.1056	22.4851	22.9305	26.2172	25.7663	25.4851	25.2323	24.9265	24.3864	24.8503	23.8488	24.2637	24.2372	23.8915	24.1227	26.2229	26.2002	25.6671	1.5201e-05	1.61297	4.81813	Endoplasmic reticulum lumen. Melanosome. Note=Identified by mass spectrometry in melanosome fractions from stage I to stage IV.
F-actin-capping protein subunit alpha-1	CAPZA1	33 kDa	829	P52907	48	66	m12: Oxidation (+15.99)	EGAAHAFAQYNmDQFTPVK	24.5766	22.0042	22.1789	24.2593	21.3729	22.1151	24.9362	20.2993	21.1701	21.5173	21.3202	20.4179	24.0869	22.7087	23.0961	24.0373	22.1363	22.6932	24.0678	21.7057	22.3623	21.5231	21.7541	20.6	0.00163841	-1.83594	2.78558	Cytoplasm, cytoskeleton {ECO:0000250}.
Transmembrane emp24 domain-containing protein 10	TMED10	25 kDa	10972	P49755	172	185	m4: Oxidation (+15.99)	EEEmRDTNESTNTR	25.7472	24.2991	23.9281	25.0041	24.225	24.2175	25.3168	23.2074	23.5236	26.4216	25.9854	25.7629	25.2575	25.0037	24.8454	24.782	24.9885	24.7957	24.4485	24.6138	24.7158	26.4274	26.4193	25.9449	9.71863e-08	1.50443	7.01239	Golgi apparatus, cis-Golgi network membrane; Single-pass type I membrane protein. Melanosome. Endoplasmic reticulum membrane; Single-pass type I membrane protein. Endoplasmic reticulum-Golgi intermediate compartment membrane; Single-pass type I membrane protein. Cytoplasmic vesicle, secretory vesicle membrane {ECO:0000250}; Single-pass type I membrane protein {ECO:0000250}. Cell membrane {ECO:000…
Splicing factor 3B subunit 2	SF3B2	100 kDa	10992	Q13435	858	870	m6: Oxidation (+15.99)	EDFSDmVAEHAAK	25.4691	23.3045	21.6468	25.1857	23.0682	21.2774	25.5434	21.892	21.5733	25.9143	23.4303	22.3653	24.9795	24.0091	22.564	24.9636	23.8316	21.8555	24.6751	23.2984	22.7655	25.9201	23.8642	22.5474	0.341167	0.733908	0.467033	Nucleus {ECO:0000250}.
Keratin, type I cytoskeletal 14	KRT14	52 kDa	3861	P02533	233	250	m5: Oxidation (+15.99)	ADLEmQIESLKEELAYLK	23.1049	20.8406	24.99	18.5306	19.0977	18.9918	#NUM!	23.5132	#NUM!	21.2554	24.8397	23.0988	22.6152	21.5452	25.9073	18.3085	19.8611	19.5699	16.9416	24.9196	18.1514	21.2612	25.2736	23.2808	0.213129	1.94163	0.671358	Cytoplasm. Nucleus. Note=Expressed in both as a filamentous pattern.
Voltage-dependent anion-selective channel protein 2	VDAC2	32 kDa	7417	P45880	11	23	m2: Oxidation (+15.99)	PmcIPPSYADLGK	21.8167	22.1421	19.2966	19.9543	20.0634	20.9276	#NUM!	19.0107	22.1005	22.2679	24.6372	25.0889	21.3271	22.8466	20.2139	19.7323	20.8269	21.5058	16.8534	20.4171	23.2927	22.2736	25.0711	25.2709	0.00775681	3.66912	2.11032	Mitochondrion outer membrane {ECO:0000269|PubMed:7539795}.
Valine--tRNA ligase	VARS	140 kDa	7407	P26640	291	303	m6: Oxidation (+15.99)	DVSGPmPDSYSPR	24.5163	23.0108	22.0052	22.8276	23.3516	21.4718	25.2824	22.302	21.4481	22.7217	23.1335	21.2743	24.0266	23.7153	22.9225	22.6056	24.1151	22.05	24.414	23.7085	22.6403	22.7275	23.5674	21.4563	0.125447	-0.765433	0.90154	0
Heterogeneous nuclear ribonucleoprotein D0	HNRNPD	38 kDa	3184	Q14103	147	158	m9: Oxidation (+15.99)	ESESVDKVmDQK	24.3273	23.9788	23.8374	25.4487	24.5326	24.673	25.146	23.4491	24.0811	26.0078	25.1526	25.2539	23.8377	24.6834	24.7547	25.2266	25.2961	25.2511	24.2776	24.8555	25.2733	26.0136	25.5865	25.4359	0.00214288	1.03608	2.669	Nucleus. Cytoplasm. Note=Localized in cytoplasmic mRNP granules containing untranslated mRNAs. Component of ribonucleosomes. Cytoplasmic localization oscillates diurnally.
Serpin B5	SERPINB5	42 kDa	5268	P36952	295	311	m13: Oxidation (+15.99)	HIFSEDTSDFSGmSETK	25.3914	24.1221	23.3907	24.8237	24.4265	24.0667	25.9164	23.0087	23.5543	22.5353	23.2881	23.4497	24.9018	24.8267	24.308	24.6016	25.1899	24.6449	25.048	24.4151	24.7465	22.541	23.722	23.6318	3.52318e-06	-1.6932	5.45307	Secreted, extracellular space.
10 kDa heat shock protein, mitochondrial	HSPE1	11 kDa	3336	P61604	29	54	m4: Oxidation (+15.99)	GGImLPEKSQGKVLQATVVAVGSGSK	#NUM!	#NUM!	#NUM!	17.6673	#NUM!	#NUM!	#NUM!	#NUM!	#NUM!	18.8915	18.2291	19.5735	17.9847	16.4874	16.6208	17.4452	16.9719	16.4836	18.2007	17.5834	18.0594	18.8972	18.663	19.7555	0.000594878	1.60363	3.22557	Mitochondrion matrix.
EH domain-containing protein 2	EHD2	61 kDa	30846	Q9NZN4	221	231	m10: Oxidation (+15.99)	ADMVETQQLmR	23.5308	21.95	21.79	24.2085	22.0973	21.0412	25.3018	20.4376	21.6307	23.0733	21.9711	21.9503	23.0411	22.6546	22.7073	23.9864	22.8607	21.6194	24.4334	21.844	22.823	23.079	22.405	22.1324	0.607949	-0.2757	0.216133	Cell membrane {ECO:0000269|PubMed:17233914}; Peripheral membrane protein {ECO:0000250|UniProtKB:Q8BH64}; Cytoplasmic side {ECO:0000250|UniProtKB:Q8BH64}. Membrane, caveola {ECO:0000250|UniProtKB:Q8BH64}; Peripheral membrane protein {ECO:0000250|UniProtKB:Q8BH64}; Cytoplasmic side {ECO:0000250|UniProtKB:Q8BH64}. Endosome membrane {ECO:0000250|UniProtKB:Q4V8H8}; Peripheral membrane protein {ECO:000…
Glycine--tRNA ligase	GARS1	83 kDa	2617	P41250	236	264	m4: Oxidation (+15.99)	KSEmESVLAQLDNYGQQELADLFVNYNVK	24.0272	22.5943	22.2881	24.9106	22.379	22.2491	25.4874	22.7363	21.2804	23.357	22.7988	22.0621	23.5376	23.2989	23.2053	24.6886	23.1425	22.8273	24.6191	24.1427	22.4727	23.3628	23.2327	22.2441	0.129483	-0.682217	0.887788	Cytoplasm {ECO:0000269|PubMed:9524218}. Mitochondrion {ECO:0000269|PubMed:9524218}. Cell projection, axon {ECO:0000269|PubMed:17035524, ECO:0000269|PubMed:25168514}. Note=Associated with granules in cultured neuron cells. {ECO:0000269|PubMed:17035524}.
60S ribosomal protein L10	RPL10	25 kDa	6134	P27635	41	69	m12: Oxidation (+15.99)	AKVDEFPLcGHmVSDEYEQLSSEALEAAR	27.5672	25.6861	25.3499	26.7453	25.2826	24.9591	27.3414	25.551	24.2045	27.3459	26.8789	26.494	27.0775	26.3907	26.2671	26.5233	26.046	25.5373	26.473	26.9575	25.3967	27.3516	27.3128	26.676	0.0149702	0.811567	1.82477	0
Proteasome subunit beta type-5	PSMB5	28 kDa	5693	P28074	25	66	m32: Oxidation (+15.99)	ADLLDLGPGSLSDGLSLAAPGWGVPEEPGIEmLHGTTTLAFK	25.0112	22.8401	21.6378	22.7386	22.6645	21.0142	23.7648	20.0477	19.5036	22.5883	23.9709	22.1481	24.5216	23.5447	22.555	22.5166	23.428	21.5924	22.8964	21.4541	20.6958	22.5941	24.4048	22.3301	0.666726	0.280308	0.176052	Cytoplasm. Nucleus.
Guanine nucleotide-binding protein G(i) subunit alpha-2	GNAI2	40 kDa	2771	P04899	87	100	m2: Oxidation (+15.99)	AmGNLQIDFADPSR	21.6797	22.2952	21.0658	22.7103	#NUM!	22.5102	22.9882	16.9888	17.9636	23.5622	22.2881	19.321	21.19	22.9997	21.9831	22.4883	16.8035	23.0884	22.1198	18.3953	19.1558	23.568	22.722	19.5031	0.501054	0.89735	0.300116	Cytoplasm {ECO:0000269|PubMed:17635935}. Cytoplasm, cytoskeleton, microtubule organizing center, centrosome {ECO:0000269|PubMed:17635935}. Cell membrane {ECO:0000269|PubMed:17635935}. Note=Localizes in the centrosomes of interphase and mitotic cells. Detected at the cleavage furrow and/or the midbody.
A-kinase anchor protein 12	AKAP12	191 kDa	9590	Q02952	1616	1640	m19: Oxidation (+15.99)	EESESTAVGQAHSDISKDmSEASEK	22.5456	17.6002	#NUM!	21.1873	#NUM!	#NUM!	23.1808	#NUM!	#NUM!	21.5872	#NUM!	#NUM!	22.056	18.3048	18.9241	20.9652	18.0026	18.3353	22.3124	17.869	17.9427	21.593	16.9222	17.1325	0.572566	-0.718617	0.242174	Cytoplasm, cell cortex {ECO:0000305}. Cytoplasm, cytoskeleton {ECO:0000305}. Note=May be part of the cortical cytoskeleton.
Cullin-4B	CUL4B	104 kDa	8450	Q13620	134	158	m1: Oxidation (+15.99)	mAEESSSSSSSSSPTAATSQQQQLK	20.7935	16.8339	#NUM!	19.0295	18.3155	#NUM!	20.5358	#NUM!	#NUM!	21.5215	16.5626	18.0765	20.3039	17.5385	16.5449	18.8075	19.0789	17.0087	19.6675	17.7488	17.2035	21.5272	16.9965	18.2585	0.179648	1.39667	0.745578	Nucleus {ECO:0000269|PubMed:18593899, ECO:0000269|PubMed:19801544}.
ATP synthase subunit d, mitochondrial	ATP5PD	18 kDa	10476	O75947	112	121	m8: Oxidation (+15.99)	IVEYEKEmEK	22.7868	21.2597	20.5627	22.7151	20.503	22.1782	23.0721	19.2363	20.251	23.8423	23.9066	23.1401	22.2971	21.9643	21.48	22.493	21.2664	22.7564	22.2037	20.6427	21.4432	23.8481	24.3405	23.3222	8.47526e-05	1.88751	4.07185	Mitochondrion. Mitochondrion inner membrane.
60S ribosomal protein L17	RPL17	21 kDa	6139	P18621	136	153	m5: Oxidation (+15.99), m13: Oxidation (+15.99)	INPYmSSPcHIEmILTEK	26.5682	24.1294	24.5	25.4677	24.3774	23.7369	25.9551	22.9387	23.2263	25.4941	26.1271	24.7522	26.0786	24.8339	25.4173	25.2457	25.1409	24.315	25.0867	24.3451	24.4186	25.4998	26.561	24.9342	0.137907	0.542275	0.860413	0
Actin-related protein 3	ACTR3	47 kDa	10096	P61158	92	99	m2: Oxidation (+15.99)	FmEQVIFK	24.4806	21.1059	21.242	24.3428	21.7507	20.8297	25.1347	21.678	21.6399	24.098	22.7972	22.0421	23.991	21.8105	22.1592	24.1207	22.5142	21.4079	24.2663	23.0844	22.8321	24.1037	23.2311	22.2242	0.921767	0.065375	0.0353786	Cytoplasm, cytoskeleton. Cell projection. Note=In pre-apoptotic cells, colocalizes with MEFV in large specks (pyroptosomes).
Mitochondrial-processing peptidase subunit alpha	PMPCA	58 kDa	23203	Q10713	147	158	m4: Oxidation (+15.99)	DTTmYAVSADSK	23.8392	23.6703	21.4925	24.5529	22.5163	23.1629	23.3487	22.4842	22.2887	25.5658	24.1707	24.8563	23.3496	24.3749	22.4097	24.3308	23.2797	23.7411	22.4803	23.8906	23.4809	25.5716	24.6046	25.0384	0.000362429	1.79874	3.44078	Mitochondrion matrix {ECO:0000250}.
Nuclear pore complex protein Nup155	NUP155	155 kDa	9631	O75694	298	314	m15: Oxidation (+15.99)	GVIQVYDLGQDGQGmSR	24.6763	21.7116	21.3977	24.9256	22.4272	20.2325	24.9899	21.3404	21.4901	22.8798	20.9479	20.3275	24.1866	22.4161	22.315	24.7035	23.1907	20.8106	24.1216	22.7469	22.6824	22.8856	21.3817	20.5096	0.0809083	-1.3286	1.09201	Nucleus, nuclear pore complex {ECO:0000250|UniProtKB:P37199}. Nucleus membrane {ECO:0000250|UniProtKB:P37199}; Peripheral membrane protein {ECO:0000250|UniProtKB:P37199}; Cytoplasmic side {ECO:0000250|UniProtKB:P37199}. Nucleus membrane {ECO:0000250|UniProtKB:P37199}; Peripheral membrane protein {ECO:0000250|UniProtKB:P37199}; Nucleoplasmic side {ECO:0000250|UniProtKB:P37199}. Note=In mitosis, as…
Cullin-4A	CUL4A	88 kDa	8451	Q13619	615	625	m1: Oxidation (+15.99)	mATGIEDSELR	20.028	20.691	#NUM!	20.8327	#NUM!	#NUM!	20.6006	20.8861	#NUM!	22.2162	17.801	#NUM!	19.5383	21.3955	16.9398	20.6106	17.8388	17.0196	19.7322	22.2926	17.6219	22.2219	18.2349	17.6904	0.43931	0.926808	0.357229	0
Calpain small subunit 1	CAPNS1	28 kDa	826	P04632	10	60	m50: Oxidation (+15.99)	GGGGGGGGGGGLGGGLGNVLGGLISGAGGGGGGGGGGGGGGGGGGGGTAmR	25.492	24.1569	23.1825	24.9165	22.8236	23.1781	25.6297	23.003	22.0416	24.2521	24.4013	24.339	25.0024	24.8615	24.0998	24.6944	23.587	23.7562	24.7613	24.4094	23.2338	24.2578	24.8352	24.521	0.803293	0.0781333	0.0951259	Cytoplasm {ECO:0000250}. Cell membrane {ECO:0000250}. Note=Translocates to the plasma membrane upon calcium binding. {ECO:0000250}.
Carnitine O-palmitoyltransferase 1, liver isoform	CPT1A	88 kDa	1374	P50416	618	629	m2: Oxidation (+15.99)	AmVDPAQTVEQR	24.6612	22.8833	21.6125	24.9635	22.8902	22.2475	24.8255	21.3767	21.1487	26.0492	24.3095	24.5628	24.1715	23.5878	22.5298	24.7415	23.6536	22.8256	23.9571	22.7831	22.341	26.055	24.7434	24.7449	0.00291052	1.83566	2.53603	Mitochondrion outer membrane {ECO:0000269|PubMed:11350182, ECO:0000269|PubMed:14517221}; Multi-pass membrane protein {ECO:0000269|PubMed:11350182, ECO:0000269|PubMed:14517221}.
NAD(P)H dehydrogenase [quinone] 1	NQO1	31 kDa	1728	P15559	34	53	m12: Oxidation (+15.99)	GWEVVESDLYAmNFNPIISR	26.3185	23.5867	23.8506	25.323	23.4715	23.5968	26.2878	22.2929	22.5784	23.4274	22.8448	23.7696	25.8288	24.2912	24.7679	25.1009	24.2349	24.175	25.4195	23.6994	23.7707	23.4332	23.2787	23.9517	0.05907	-0.8979	1.22863	Cytoplasm.
Ras-related protein Rap-1b	RAP1B	21 kDa	5908	P61224	105	117	m7: Oxidation (+15.99)	DTDDVPmILVGNK	22.4813	21.1795	20.2287	21.0213	21.7918	21.1489	22.1802	19.9552	20.4752	23.2863	24.5301	23.5815	21.9917	21.8841	21.146	20.7993	22.5553	21.7271	21.3118	21.3616	21.6674	23.2921	24.964	23.7636	0.000158705	2.19941	3.79941	Cell membrane. Cytoplasm, cytosol. Cell junction. Note=May shuttle between plasma membrane and cytosol. Presence of KRIT1 and CDH5 is required for its localization to the cell junction.
Mitochondrial import receptor subunit TOM22 homolog	TOMM22	16 kDa	56993	Q9NS69	106	117	m3: Oxidation (+15.99)	LQmEQQQQLQQR	25.0708	23.7916	21.2485	24.4281	22.734	22.9952	24.7294	21.7108	21.465	26.7909	25.038	25.2253	24.5812	24.4962	22.1657	24.206	23.4974	23.5734	23.861	23.1172	22.6573	26.7967	25.4719	25.4073	0.000101784	2.39493	3.99232	Mitochondrion outer membrane {ECO:0000250}; Single-pass membrane protein {ECO:0000250}.
B-cell receptor-associated protein 31	BCAP31	28 kDa	10134	P51572	205	213	m8: Oxidation (+15.99)	AENQVLAmR	27.774	25.1547	23.4535	25.0739	23.6529	23.2929	27.0305	22.6121	23.5759	26.8105	25.4869	25.1398	27.2844	25.8593	24.3708	24.8519	24.4164	23.8711	26.1622	24.0185	24.7681	26.8163	25.9208	25.3219	0.160574	0.974508	0.794325	Endoplasmic reticulum membrane; Multi-pass membrane protein. Endoplasmic reticulum-Golgi intermediate compartment membrane; Multi-pass membrane protein. Note=May shuttle between the ER and the intermediate compartment/cis-Golgi complex.
60S ribosomal protein L8	RPL8	28 kDa	6132	P62917	94	123	m14: Oxidation (+15.99)	AQLNIGNVLPVGTmPEGTIVccLEEKPGDR	25.9901	23.8097	23.3325	25.4063	23.5035	22.9358	25.4977	19.3872	22.374	25.4942	25.3658	25.1533	25.5004	24.5143	24.2498	25.1842	24.2669	23.514	24.6293	20.7937	23.5662	25.5	25.7997	25.3354	0.0750987	1.25447	1.12437	Cytoplasm {ECO:0000303|PubMed:12962325}.
Palladin	PALLD	151 kDa	23022	Q8WX93	736	770	m30: Oxidation (+15.99)	QFIAAQNLGPASGHGTPASSPSSSSLPSPmSPTPR	23.2772	20.7951	20.3266	22.4169	21.7668	19.894	22.7073	19.5311	19.1724	21.2469	20.6068	19.4929	22.7876	21.4997	21.2439	22.1948	22.5303	20.4721	21.8389	20.9375	20.3646	21.2527	21.0407	19.6749	0.0626354	-1.10353	1.20318	Cytoplasm, cytoskeleton. Cell junction, focal adhesion. Cell projection, ruffle. Cell projection, lamellipodium. Cytoplasm, myofibril, sarcomere, Z line. Note=Localizes to stress fibers and Z lines.
ATP synthase F(0) complex subunit B1, mitochondrial	ATP5PB	29 kDa	515	P24539	211	221	m5: Oxidation (+15.99)	EQEHmINWVEK	24.5017	23.9815	23.3473	24.4442	23.1148	22.6467	24.2056	22.7371	21.5991	25.7043	25.714	25.0588	24.0121	24.686	24.2646	24.2222	23.8783	23.2249	23.3372	24.1435	22.7913	25.71	26.1478	25.2409	1.21435e-05	1.91757	4.91566	Mitochondrion. Mitochondrion inner membrane.
Chromobox protein homolog 3	CBX3	21 kDa	11335	Q13185	126	141	m12: Oxidation (+15.99), m15: Oxidation (+15.99)	IIGATDSSGELmFLmK	24.9745	22.5021	21.4352	24.2123	21.4755	21.9414	24.7562	21.0681	19.491	24.4235	23.5545	23.651	24.4849	23.2067	22.3524	23.9902	22.239	22.5196	23.8878	22.4745	20.6832	24.4293	23.9884	23.833	0.100372	1.02627	0.998388	Nucleus {ECO:0000305}. Note=Associates with euchromatin and is largely excluded from constitutive heterochromatin. May be associated with microtubules and mitotic poles during mitosis (Potential). {ECO:0000305}.
Sister chromatid cohesion protein PDS5 homolog A	PDS5A	151 kDa	23244	Q29RF7	417	427	m3: Oxidation (+15.99)	EAmMGLAQIYK	22.9332	#NUM!	17.6718	20.4282	18.9717	19.1165	22.8189	#NUM!	#NUM!	21.6076	20.3473	21.7743	22.4436	17.7685	18.5891	20.2061	19.7351	19.6947	21.9505	16.7456	17.2176	21.6133	20.7812	21.9563	0.0991994	1.86632	1.00349	Nucleus {ECO:0000269|PubMed:11076961, ECO:0000269|PubMed:15019998}. Note=Associated with chromatin through most of the cell cycle. Dissociates from chromatin in late prophase, reassociates during late telophase. {ECO:0000269|PubMed:11076961, ECO:0000269|PubMed:15019998}.
Proteasome subunit beta type-7	PSMB7	30 kDa	5695	Q99436	63	72	m5: Oxidation (+15.99)	ATEGmVVADK	25.4487	21.2814	22.8815	25.3537	21.558	22.4356	26.0307	20.962	21.7131	25.2217	24.1348	24.1033	24.9591	21.986	23.7987	25.1316	22.3215	23.0137	25.1623	22.3684	22.9053	25.2275	24.5687	24.2854	0.193889	0.929892	0.712447	Cytoplasm {ECO:0000255|PROSITE-ProRule:PRU00809, ECO:0000269|PubMed:18549262}. Nucleus {ECO:0000269|PubMed:18549262}.
Ras-related protein Rab-10	RAB10	23 kDa	10890	P61026	81	95	m3: Oxidation (+15.99), m6: Oxidation (+15.99)	GAmGImLVYDITNGK	18.7542	16.8855	#NUM!	17.5873	#NUM!	#NUM!	18.6488	#NUM!	#NUM!	19.2477	#NUM!	#NUM!	18.2646	17.59	16.5485	17.3652	17.2104	17.224	17.7805	17.6296	17.5031	19.2535	18.3299	16.3079	0.101119	0.76585	0.995169	Cytoplasmic vesicle membrane {ECO:0000305}; Lipid-anchor {ECO:0000305}; Cytoplasmic side {ECO:0000305}. Golgi apparatus, trans-Golgi network membrane {ECO:0000250}. Endosome membrane. Recycling endosome membrane. Cytoplasmic vesicle, phagosome membrane {ECO:0000250}. Cell projection, cilium. Endoplasmic reticulum membrane. Note=Associates with SLC2A4/GLUT4 storage vesicles. Localizes to the base …
Far upstream element-binding protein 2	KHSRP	73 kDa	8570	Q92945	217	244	m23: Oxidation (+15.99)	GGPPGQFHDNANGGQNGTVQEImIPAGK	24.1272	21.9419	20.5465	23.57	21.5571	22.5861	23.6231	20.5509	19.1857	24.1425	21.7081	22.0567	23.6375	22.6465	21.4638	23.3479	22.3206	23.1643	22.7547	21.9574	20.3779	24.1483	22.142	22.2387	0.363339	0.541208	0.439688	Nucleus {ECO:0000269|PubMed:19198587}. Cytoplasm {ECO:0000269|PubMed:19198587}. Note=A small proportion is also found in the cytoplasm of neuronal cell bodies and dendrites. {ECO:0000250}.
Puromycin-sensitive aminopeptidase	NPEPPS	103 kDa	9520	P55786	559	571	m3: Oxidation (+15.99)	ILmDKPEMNVVLK	24.0499	21.7728	22.0695	23.9645	21.7392	21.8944	24.0272	20.4491	#NUM!	18.5534	20.6036	21.9767	23.5603	22.4774	22.9867	23.7424	22.5027	22.4725	23.1588	21.8555	17.119	18.5592	21.0375	22.1587	0.141012	-1.62084	0.850743	Cytoplasm, cytosol {ECO:0000269|PubMed:10978616}. Nucleus {ECO:0000305}.
Glycerol-3-phosphate dehydrogenase, mitochondrial	GPD2	81 kDa	2820	P43304	145	166	m17: Oxidation (+15.99)	ANLLEIAPHLSAPLPImLPVYK	23.6813	23.4057	22.5097	23.997	23.1449	23.2507	24.8102	22.3853	22.7948	24.6112	23.9659	23.6092	23.1917	24.1103	23.427	23.7749	23.9083	23.8289	23.9418	23.7917	23.987	24.6169	24.3998	23.7912	0.00733852	0.648892	2.13439	Mitochondrion.
Cytoplasmic aconitate hydratase	ACO1	98 kDa	48	P21399	806	834	m6: Oxidation (+15.99)	SNLVGmGVIPLEYLPGENADALGLTGQER	22.6219	23.0783	21.3194	23.6353	21.5045	21.5589	23.0598	22.405	21.7106	20.3887	21.7285	20.9823	22.1322	23.7829	22.2367	23.4133	22.2679	22.1371	22.1914	23.8114	22.9028	20.3944	22.1624	21.1644	0.000738185	-1.82482	3.13183	Cytoplasm.
Splicing factor 3A subunit 1	SF3A1	89 kDa	10291	Q15459	687	699	m6: Oxidation (+15.99)	TEDSLmPEEEFLR	22.9596	21.5558	22.0242	23.9979	21.7197	21.4086	23.9985	21.5308	21.1748	25.4055	22.4592	21.3462	22.47	22.2604	22.9415	23.7759	22.4831	21.9867	23.1301	22.9372	22.367	25.4112	22.8931	21.5282	0.119527	0.978842	0.922534	Nucleus {ECO:0000250}.
Keratin, type II cytoskeletal 5	KRT5	62 kDa	3852	P13647	266	276	m9: Oxidation (+15.99)	TTAENEFVmLK	19.4864	20.7824	22.4171	19.3513	#NUM!	#NUM!	#NUM!	21.5983	#NUM!	#NUM!	19.1688	21.2088	18.9967	21.487	23.3344	19.1292	16.3949	17.9197	17.8855	23.0048	17.4622	18.0582	19.6027	21.3908	0.997737	0.00354167	0.000983932	0
FACT complex subunit SPT16	SUPT16H	120 kDa	11198	Q9Y5B9	176	184	m8: Oxidation (+15.99)	EDGELNLmK	24.7459	21.6084	22.2957	23.8404	23.4772	21.7987	23.5834	21.8935	22.7067	24.708	23.6017	23.9394	24.2562	22.313	23.213	23.6183	24.2406	22.3768	22.715	23.2999	23.8989	24.7138	24.0356	24.1214	0.0193758	0.983192	1.71274	Nucleus {ECO:0000269|PubMed:10421373}. Chromosome {ECO:0000269|PubMed:10421373}. Note=Colocalizes with RNA polymerase II on chromatin. Recruited to actively transcribed loci.
26S proteasome non-ATPase regulatory subunit 12	PSMD12	53 kDa	5718	O00232	161	179	m17: Oxidation (+15.99)	EAASILQELQVETYGSmEK	24.218	23.0585	22.0554	24.2811	22.5935	22.7699	24.4433	22.7185	22.2237	24.6107	23.5531	23.378	23.7283	23.7631	22.9726	24.0591	23.3569	23.3481	23.5749	24.125	23.4159	24.6164	23.987	23.56	0.0532535	0.499158	1.27365	0
Ras-related protein Rab-6A	RAB6A	24 kDa	5870	P20340	147	158	m5: Oxidation (+15.99)	ELNVmFIETSAK	24.9164	23.6902	22.6266	24.35	22.8345	23.5449	24.1993	22.9777	22.4847	26.466	25.3422	25.6831	24.4267	24.3947	23.5439	24.128	23.598	24.123	23.3309	24.3841	23.6769	26.4718	25.7761	25.8652	1.47636e-07	2.21341	6.83081	Golgi apparatus {ECO:0000269|PubMed:23091056}. Golgi apparatus membrane; Lipid-anchor.
Dihydropyrimidinase-related protein 2	DPYSL2	62 kDa	1808	Q16555	95	124	m9: Oxidation (+15.99)	AALAGGTTmIIDHVVPEPGTSLLAAFDQWR	23.8978	24.1637	23.6966	24.4568	23.81	24.4251	24.7192	23.4946	23.2164	22.9998	23.9795	23.5847	23.4082	24.8682	24.6138	24.2348	24.5734	25.0033	23.8508	24.901	24.4086	23.0056	24.4134	23.7668	0.0244142	-0.799342	1.61236	Cytoplasm, cytosol {ECO:0000269|PubMed:20801876}. Cytoplasm, cytoskeleton {ECO:0000269|PubMed:20801876}. Membrane {ECO:0000269|PubMed:20801876}. Note=Tightly but non-covalently associated with membranes.
Mitochondrial proton/calcium exchanger protein	LETM1	83 kDa	3954	O95202	420	434	m2: Oxidation (+15.99)	AmYLPDTLSPADQLK	23.4682	23.0331	20.9406	23.6382	21.3297	22.4464	24.316	22.3059	20.7677	26.3205	24.2388	24.2013	22.9786	23.7377	21.8579	23.4161	22.0931	23.0246	23.4477	23.7123	21.96	26.3263	24.6727	24.3834	0.000109766	2.42774	3.95953	Mitochondrion inner membrane {ECO:0000269|PubMed:14706454, ECO:0000269|PubMed:15138253, ECO:0000269|PubMed:18628306}; Single-pass membrane protein {ECO:0000269|PubMed:14706454, ECO:0000269|PubMed:15138253, ECO:0000269|PubMed:18628306}.
Proteasome subunit beta type-4	PSMB4	29 kDa	5692	P28070	61	80	m11: Oxidation (+15.99)	FEGGVVIAADmLGSYGSLAR	26.6476	24.9958	23.5003	25.9404	23.1398	24.1399	26.4719	23.5157	23.1216	25.8449	25.2785	25.158	26.1579	25.7004	24.4176	25.7184	23.9033	24.7181	25.6035	24.9221	24.3138	25.8507	25.7124	25.3401	0.242955	0.468667	0.614474	Cytoplasm {ECO:0000255|PROSITE-ProRule:PRU00809}. Nucleus {ECO:0000250}.
Aspartyl/asparaginyl beta-hydroxylase	ASPH	86 kDa	444	Q12797	599	607	m7: Oxidation (+15.99)	DEGLAVmDK	23.3897	22.0668	#NUM!	22.348	20.9382	#NUM!	23.7136	20.6574	#NUM!	24.7161	22.9017	21.8164	22.9	22.7714	18.3752	22.1259	21.7016	17.5571	22.8452	22.0639	16.8179	24.7218	23.3356	21.9984	0.0478502	2.65305	1.32012	Isoform 1: Endoplasmic reticulum membrane; Single-pass type II membrane protein {ECO:0000250|UniProtKB:Q28056}.; SUBCELLULAR LOCATION: Isoform 4: Sarcoplasmic reticulum membrane; Single-pass type II membrane protein {ECO:0000305|PubMed:15485681}.; SUBCELLULAR LOCATION: Isoform 8: Endoplasmic reticulum membrane; Single-pass type II membrane protein {ECO:0000269|PubMed:22586105}.
Proteasome adapter and scaffold protein ECM29	ECPAS	204 kDa	23392	Q5VYK3	1401	1412	m2: Oxidation (+15.99)	LmSALLSGLTDR	23.4575	20.9799	#NUM!	21.181	19.2263	17.5112	22.8537	19.9669	19.0412	20.4802	20.9276	19.9711	22.9679	21.6844	17.2103	20.9589	19.9898	18.0894	21.9853	21.3733	20.2334	20.486	21.3615	20.1532	0.968479	0.0418083	0.01391	Endoplasmic reticulum. Endoplasmic reticulum-Golgi intermediate compartment. Endosome. Cytoplasm, cytoskeleton, microtubule organizing center, centrosome. Nucleus. Endosome, multivesicular body. Cytoplasmic vesicle.
Stomatin-like protein 2, mitochondrial	STOML2	39 kDa	30968	Q9UJZ1	115	135	m20: Oxidation (+15.99)	ASYGVEDPEYAVTQLAQTTmR	23.6698	23.0127	21.6301	23.1222	22.1492	23.4233	23.6586	21.7304	22.5465	25.1222	24.5986	25.0374	23.1801	23.7173	22.5474	22.9001	22.9127	24.0015	22.7902	23.1368	23.7388	25.1279	25.0324	25.2195	5.56184e-07	1.98053	6.25478	Mitochondrion inner membrane. Mitochondrion intermembrane space. Cell membrane; Peripheral membrane protein. Membrane raft; Peripheral membrane protein. Note=Behaves as an integral membrane protein of the mitochondrion despite the absence of a detectable transmembrane domain. A minor pool is associated with the plasma membrane and is enriched at the immunological synapse in activated T-cells. Als…
RNA-splicing ligase RtcB homolog	RTCB	55 kDa	51493	Q9Y3I0	167	181	m8: Oxidation (+15.99)	DLEEALEmGVDWSLR	24.4668	23.8386	21.6635	24.3672	23.3773	24.2064	25.2265	23.4171	22.3965	24.6071	24.315	23.8166	23.9772	24.5431	22.5808	24.1451	24.1407	24.7845	24.3581	24.8236	23.5888	24.6129	24.7489	23.9986	0.165907	0.503283	0.780136	Nucleus {ECO:0000269|PubMed:24608264}. Cytoplasm {ECO:0000255|HAMAP-Rule:MF_03144, ECO:0000269|PubMed:24608264}. Note=Enters into the nucleus in case of active transcription while it accumulates in cytosol when transcription level is low. {ECO:0000269|PubMed:24608264}.
Cysteine and glycine-rich protein 1	CSRP1	21 kDa	1465	P21291	33	41	m6: Oxidation (+15.99)	ScFLcmVcK	23.0715	#NUM!	22.2217	21.3395	22.8269	22.7009	22.861	#NUM!	22.0478	19.0292	21.6863	22.2493	22.5819	16.7339	23.139	21.1175	23.5903	23.279	21.9926	17.2532	23.24	19.035	22.1202	22.4314	0.490951	-0.895167	0.308962	Nucleus.
GMP synthase [glutamine-hydrolyzing]	GMPS	77 kDa	8833	P49915	259	276	m17: Oxidation (+15.99)	ALNQEQVIAVHIDNGFmR	23.6889	#NUM!	18.836	24.509	21.0449	20.9269	24.0332	19.4561	20.6266	24.033	21.0312	22.1209	23.1993	17.8171	19.7533	24.2869	21.8083	21.505	23.1648	20.8625	21.8188	24.0387	21.4651	22.303	0.3948	0.902933	0.403623	Cytoplasm.
Protein arginine N-methyltransferase 1	PRMT1	42 kDa	3276	Q99873	314	326	m6: Oxidation (+15.99)	QTVFYmEDYLTVK	23.3287	#NUM!	#NUM!	21.8637	#NUM!	#NUM!	21.2766	#NUM!	#NUM!	22.0342	#NUM!	18.2398	22.839	17.4527	16.5743	21.6417	17.3213	17.2	20.4082	15.6699	17.2098	22.04	17.8825	18.4218	0.569903	0.850642	0.244199	Nucleus {ECO:0000269|PubMed:19136629}. Nucleus, nucleoplasm {ECO:0000250}. Cytoplasm, cytosol {ECO:0000250}. Note=Mostly found in the cytoplasm. Colocalizes with CHTOP within the nucleus. Low levels detected also in the chromatin fraction (By similarity). {ECO:0000250}.
Pyruvate dehydrogenase E1 component subunit alpha, somatic form, mitochondrial	PDHA1	43 kDa	5160	P08559	150	158	m6: Oxidation (+15.99)	GGSMHmYAK	25.5142	24.3376	21.8768	25.378	22.6442	24.5387	24.5394	22.787	23.7281	26.1304	25.2352	25.6489	25.0246	25.0422	22.7941	25.156	23.4077	25.1168	23.6711	24.1934	24.9203	26.1362	25.6691	25.8309	0.00371907	1.51502	2.42957	Mitochondrion matrix.
Far upstream element-binding protein 3	FUBP3	62 kDa	8939	Q96I24	300	309	m5: Oxidation (+15.99)	AAQVmGPPDR	22.4084	20.441	#NUM!	23.4238	#NUM!	19.107	22.4576	21.9511	21.4639	21.0484	19.6263	21.6268	21.9188	21.1456	17.2644	23.2017	17.421	19.6851	21.5892	23.3575	22.6562	21.0542	20.0602	21.8088	0.761179	-0.365167	0.118513	Nucleus {ECO:0000305}.
Structural maintenance of chromosomes protein 1A	SMC1A	143 kDa	8243	Q14683	78	92	m5: Oxidation (+15.99)	AFVSmVYSEEGAEDR	24.5487	21.8656	20.4895	22.9887	21.4096	20.2545	24.3784	20.82	20.3287	24.7154	23.1314	22.8871	24.0591	22.5701	21.4068	22.7666	22.173	20.8327	23.51	22.2264	21.5209	24.7212	23.5653	23.0691	0.0490964	1.31673	1.30895	Nucleus {ECO:0000269|PubMed:12199140}. Chromosome {ECO:0000269|PubMed:12199140}. Chromosome, centromere, kinetochore {ECO:0000269|PubMed:12199140}. Note=Associates with chromatin. Before prophase it is scattered along chromosome arms. During prophase, most of cohesin complexes dissociate from chromatin probably because of phosphorylation by PLK, except at centromeres, where cohesin complexes rema…
Septin-7	SEPTIN7	51 kDa	989	Q16181	353	364	m1: Oxidation (+15.99), m3: Oxidation (+15.99)	mEmEMEQVFEMK	21.3241	20.7825	21.6485	21.1724	21.7338	22.0298	23.5329	21.0873	#NUM!	21.4965	22.3793	22.1527	20.8344	21.4871	22.5658	20.9503	22.4972	22.608	22.6645	22.4938	17.555	21.5022	22.8132	22.3347	0.430796	0.622858	0.365729	Cytoplasm {ECO:0000269|PubMed:18460473}. Chromosome, centromere, kinetochore {ECO:0000269|PubMed:18460473}. Cytoplasm, cytoskeleton, spindle {ECO:0000269|PubMed:18460473}. Cleavage furrow {ECO:0000269|PubMed:18460473}. Midbody {ECO:0000269|PubMed:18460473}. Cytoplasm, cytoskeleton, cilium axoneme {ECO:0000250}. Note=Distributed throughout the cytoplasm in prometaphase cells. Associated with the s…
DNA damage-binding protein 1	DDB1	127 kDa	1642	Q16531	824	844	m12: Oxidation (+15.99)	DPNTYFIVGTAmVYPEEAEPK	23.9932	22.4942	18.6733	23.8439	22.8724	21.7459	24.2546	20.6001	22.5046	24.7363	23.6252	20.4602	23.5035	23.1988	19.5905	23.6219	23.6358	22.324	23.3862	22.0065	23.6968	24.7421	24.0591	20.6423	0.470483	0.601633	0.327456	Cytoplasm. Nucleus. Note=Primarily cytoplasmic. Translocates to the nucleus following UV irradiation and subsequently accumulates at sites of DNA damage.
Ras-related protein Rab-11A	RAB11A	24 kDa	8766	P62491	111	125	m10: Oxidation (+15.99)	DHADSNIVImLVGNK	24.3492	22.7196	20.6776	23.0848	21.098	21.9099	24.3068	21.1542	20.8956	23.048	22.8292	23.422	23.8595	23.4241	21.5949	22.8628	21.8615	22.4881	23.4384	22.5607	22.0879	23.0538	23.2631	23.6041	0.346785	0.394825	0.45994	Cell membrane; Peripheral membrane protein. Recycling endosome membrane; Peripheral membrane protein. Cleavage furrow. Cytoplasmic vesicle, phagosome. Cytoplasmic vesicle, phagosome membrane {ECO:0000250}; Lipid-anchor {ECO:0000250}; Cytoplasmic side {ECO:0000250}. Note=Translocates with RAB11FIP2 from the vesicles of the endocytic recycling compartment (ERC) to the plasma membrane. Localizes to …
Plectin	PLEC	532 kDa	5339	Q15149	337	346	m8: Oxidation (+15.99)	HKPLLIDmNK	20.1808	#NUM!	#NUM!	#NUM!	#NUM!	#NUM!	19.742	#NUM!	#NUM!	21.0703	#NUM!	#NUM!	19.6912	16.5754	15.9923	16.7131	17.3585	18.4639	18.8736	17.757	18.1886	21.0761	16.1432	17.3962	0.301127	0.975808	0.52125	Cytoplasm, cytoskeleton {ECO:0000269|PubMed:12482924}. Cell junction, hemidesmosome {ECO:0000269|PubMed:12482924}.
Serum paraoxonase/arylesterase 2	PON2	39 kDa	5445	Q15165	71	91	m18: Oxidation (+15.99)	FPGLHSFAPDKPGGILMmDLK	24.8994	23.4244	21.6714	24.241	20.9965	22.72	22.7496	#NUM!	21.1249	24.0935	22.785	23.2193	24.4097	24.129	22.5886	24.019	21.7599	23.2981	21.8812	16.9677	22.3171	24.0993	23.2189	23.4013	0.324229	1.08808	0.489149	Membrane {ECO:0000269|PubMed:11579088}; Peripheral membrane protein {ECO:0000269|PubMed:11579088}.
Proteasome subunit alpha type-2	PSMA2	26 kDa	5683	P25787	197	219	m7: Oxidation (+15.99)	ESFEGQmTEDNIEVGIcNEAGFR	25.8212	23.1795	21.2826	24.8784	22.3841	22.6465	25.1086	21.9883	21.9084	23.6103	23.5007	22.9621	25.3316	23.8841	22.1998	24.6564	23.1476	23.2246	24.2402	23.3947	23.1006	23.6161	23.9346	23.1441	0.482263	-0.352375	0.316716	Cytoplasm. Nucleus. Cytoplasm, P-body {ECO:0000250}. Note=Colocalizes with TRIM5 in the cytoplasmic bodies. {ECO:0000250}.
Programmed cell death 6-interacting protein	PDCD6IP	96 kDa	10015	Q8WUM4	542	553	m2: Oxidation (+15.99)	TmQGSEVVNVLK	24.0018	22.3577	19.1546	22.8166	21.0754	21.3872	24.8964	#NUM!	20.2949	22.178	19.9415	20.5816	23.5121	23.0623	20.0719	22.5945	21.8389	21.9653	24.0281	18.3316	21.4871	22.1837	20.3754	20.7636	0.354672	-0.852092	0.450173	Cytoplasm, cytosol. Melanosome. Cytoplasm, cytoskeleton, microtubule organizing center, centrosome. Note=Identified by mass spectrometry in melanosome fractions from stage I to stage IV. Colocalized with CEP55 in the midbody during cytokinesis. Colocalized with CEP55 at centrosomes of non-dividing cells.
Peroxiredoxin-5, mitochondrial	PRDX5	22 kDa	25824	P30044	181	191	m3: Oxidation (+15.99)	FSmVVQDGIVK	25.4346	25.4346	23.8682	25.1454	25.1002	23.895	25.7852	23.4896	23.3661	25.0257	24.6976	24.7889	24.945	26.1392	24.7854	24.9233	25.8636	24.4732	24.9169	24.896	24.5584	25.0315	25.1315	24.9709	0.904748	0.0307333	0.0434723	Isoform Mitochondrial: Mitochondrion.; SUBCELLULAR LOCATION: Isoform Cytoplasmic+peroxisomal: Cytoplasm. Peroxisome.
Nucleosome assembly protein 1-like 1	NAP1L1	45 kDa	4673	P55209	203	231	m8: Oxidation (+15.99)	FSDAGQPmSFVLEFHFEPNEYFTNEVLTK	24.7715	23.1052	22.643	25.5616	23.7531	23.8137	26.3599	22.2606	22.5091	25.139	23.9988	23.8717	24.2818	23.8098	23.5602	25.3396	24.5165	24.3919	25.4915	23.667	23.7013	25.1448	24.4327	24.0538	0.569091	0.236567	0.244818	Nucleus {ECO:0000269|PubMed:17081065}. Melanosome {ECO:0000269|PubMed:17081065}. Note=Identified by mass spectrometry in melanosome fractions from stage I to stage IV.
Aconitate hydratase, mitochondrial	ACO2	85 kDa	50	Q99798	96	117	m10: Oxidation (+15.99)	VAMQDATAQmAMLQFISSGLSK	22.9362	20.7002	20.5514	22.5846	21.6393	22.3095	22.2433	19.9594	20.8547	21.5517	22.1434	22.9412	22.4466	21.4048	21.4687	22.3626	22.4027	22.8877	21.3749	21.3659	22.0469	21.5575	22.5773	23.1233	0.519752	0.232017	0.284204	Mitochondrion {ECO:0000250}.
ATP synthase subunit O, mitochondrial	ATP5PO	23 kDa	539	P48047	118	136	m15: Oxidation (+15.99)	LSNTQGVVSAFSTMmSVHR	23.8322	22.7273	22.7096	22.5796	21.3985	22.0911	23.8181	20.9741	18.7079	23.4491	25.7576	24.7283	23.3425	23.4318	23.6269	22.3575	22.162	22.6692	22.9497	22.3805	19.9002	23.4549	26.1915	24.9104	0.00688403	2.00031	2.16216	Mitochondrion {ECO:0000250}. Mitochondrion inner membrane {ECO:0000250}.
Heterogeneous nuclear ribonucleoprotein A3	HNRNPA3	40 kDa	220988	P51991	77	96	m17: Oxidation (+15.99)	GFGFVTYScVEEVDAAmcAR	25.8779	23.9791	22.0584	23.9187	24.3042	22.5609	25.2677	23.1462	22.9064	25.2172	24.8827	24.8161	25.3883	24.6837	22.9757	23.6966	25.0677	23.1391	24.3993	24.5526	24.0986	25.223	25.3166	24.9982	0.0550948	0.82875	1.25889	Nucleus {ECO:0000250}. Note=Component of ribonucleosomes.
Microtubule-associated protein RP/EB family member 1	MAPRE1	30 kDa	22919	Q15691	18	34	m3: Oxidation (+15.99)	HDmLAWINESLQLNLTK	23.6122	20.5581	19.5191	22.954	21.3596	19.1274	23.7721	20.5924	18.1052	20.709	20.1306	20.3488	23.1226	21.2626	20.4363	22.7319	22.123	19.7056	22.9038	21.9988	19.2974	20.7148	20.5645	20.5309	0.0990503	-1.25763	1.00414	Cytoplasm, cytoskeleton. Cytoplasm, cytoskeleton, microtubule organizing center, centrosome. Note=Associated with the microtubule network at the growing distal tip of microtubules. Also enriched at the centrosome.
Eukaryotic translation initiation factor 3 subunit M	EIF3M	43 kDa	10480	Q7L2H7	261	276	m14: Oxidation (+15.99)	DFIDSLGLLHEQNmAK	26.0432	22.2254	22.3757	24.9131	22.8396	23.4065	26.4735	22.2749	23.4952	23.8635	23.0085	23.3072	25.5535	22.93	23.2929	24.6911	23.6031	23.9847	25.6051	23.6814	24.6874	23.8693	23.4424	23.4892	0.173093	-0.723458	0.76172	Cytoplasm {ECO:0000255|HAMAP-Rule:MF_03012}.
Heterogeneous nuclear ribonucleoprotein R	HNRNPR	71 kDa	10236	O43390	196	206	m3: Oxidation (+15.99)	LMmDPLSGQNR	21.699	19.5254	#NUM!	18.9914	17.9901	#NUM!	22.8608	17.9251	#NUM!	22.2983	20.4999	18.4791	21.2093	20.23	17.8831	18.7694	18.7535	17.6918	21.9925	19.3316	15.8791	22.3041	20.9338	18.6611	0.222144	1.54293	0.653365	Nucleus, nucleoplasm {ECO:0000269|PubMed:17289661}. Cytoplasm {ECO:0000269|PubMed:17289661}. Note=Localized in cytoplasmic mRNP granules containing untranslated mRNAs.
Interleukin enhancer-binding factor 2	ILF2	43 kDa	3608	Q12905	148	174	m10: Oxidation (+15.99)	AQDPSEVLTmLTNETGFEISSSDATVK	23.8883	21.6778	21.8033	23.0638	22.7799	22.0369	24.6989	21.7629	22.2455	23.8978	22.9583	22.3742	23.3986	22.3823	22.7206	22.8417	23.5434	22.6151	23.8305	23.1693	23.4377	23.9036	23.3922	22.5563	0.367462	0.278375	0.434788	Nucleus, nucleolus. Cytoplasm. Nucleus. Note=Localized in cytoplasmic mRNP granules containing untranslated mRNAs.
Procollagen-lysine,2-oxoglutarate 5-dioxygenase 1	PLOD1	84 kDa	5351	Q02809	615	626	m9: Oxidation (+15.99)	FLLEYIAPmTEK	20.7454	20.6571	20.4862	22.8185	21.3549	20.8535	23.3491	#NUM!	19.7011	23.459	20.9968	19.7919	20.2558	21.3616	21.4035	22.5964	22.1184	21.4316	22.4807	16.8625	20.8934	23.4648	21.4307	19.9739	0.39287	0.856067	0.405751	Rough endoplasmic reticulum membrane; Peripheral membrane protein; Lumenal side.
Chloride intracellular channel protein 1	CLIC1	27 kDa	1192	O00299	30	37	m3: Oxidation (+15.99)	LFmVLWLK	22.9302	20.7542	20.2709	21.9138	20.8477	19.188	23.7525	20.31	19.1691	20.5688	20.3413	19.1447	22.4405	21.4587	21.1882	21.6918	21.6111	19.7661	22.8841	21.7164	20.3613	20.5745	20.7752	19.3268	0.030944	-1.26406	1.50942	Nucleus. Nucleus membrane {ECO:0000305}; Single-pass membrane protein {ECO:0000305}. Cytoplasm. Cell membrane {ECO:0000305}; Single-pass membrane protein {ECO:0000305}. Note=Mostly in the nucleus including in the nuclear membrane. Small amount in the cytoplasm and the plasma membrane. Exists both as soluble cytoplasmic protein and as membrane protein with probably a single transmembrane domain.
40S ribosomal protein S17	RPS17	16 kDa	6218	P08708	82	107	m24: Oxidation (+15.99)	DNYVPEVSALDQEIIEVDPDTKEmLK	27.0704	25.0254	23.7946	25.8342	24.9322	23.8949	26.6855	23.3794	23.466	26.5039	26.0222	25.4705	26.5807	25.73	24.7119	25.6122	25.6956	24.473	25.8171	24.7858	24.6582	26.5096	26.4561	25.6525	0.049182	0.795942	1.30819	0
Eukaryotic translation initiation factor 3 subunit L	EIF3L	67 kDa	51386	Q9Y262	268	279	m1: Oxidation (+15.99)	mLGYFSLVGLLR	21.7333	#NUM!	#NUM!	21.2203	#NUM!	#NUM!	21.9251	#NUM!	#NUM!	20.6366	18.7993	#NUM!	21.2437	16.755	17.6546	20.9982	17.0958	15.2611	21.0567	16.3014	17.0272	20.6424	19.2332	17.106	0.647352	0.61495	0.188859	Cytoplasm {ECO:0000255|HAMAP-Rule:MF_03011}.
Caldesmon	CALD1	93 kDa	800	Q05682	622	635	m1: Oxidation (+15.99)	mPEDGLSDDKKPFK	20.9664	19.53	21.1926	21.9159	21.9828	20.3121	23.0881	19.3285	21.1501	20.95	21.9094	20.9125	20.4768	20.2346	22.1099	21.6938	22.7462	20.8902	22.2198	20.7349	22.3423	20.9557	22.3433	21.0946	0.983821	-0.009425	0.00708394	Cytoplasm, cytoskeleton {ECO:0000250}. Cytoplasm, myofibril {ECO:0000250}. Note=On thin filaments in smooth muscle and on stress fibers in fibroblasts (nonmuscle). {ECO:0000250}.
Nucleolar RNA helicase 2	DDX21	87 kDa	9188	Q9NR30	62	73	m8: Oxidation (+15.99)	AEPSEVDmNSPK	21.0854	20.8285	#NUM!	21.9716	18.2901	#NUM!	21.7394	20.4376	#NUM!	23.2512	21.7051	17.8336	20.5957	21.5331	17.5316	21.7495	19.0535	17.2503	20.871	21.844	16.3052	23.257	22.139	18.0157	0.184508	1.68654	0.733985	Nucleus, nucleolus {ECO:0000269|PubMed:11823437, ECO:0000269|PubMed:18180292, ECO:0000269|PubMed:23848194, ECO:0000269|PubMed:25260534, ECO:0000269|PubMed:25470060, ECO:0000269|PubMed:8614622}. Nucleus, nucleoplasm {ECO:0000269|PubMed:11823437, ECO:0000269|PubMed:18180292, ECO:0000269|PubMed:25260534, ECO:0000269|PubMed:25470060}. Note=Present both in nucleolus and nucleoplasm. Interaction with J…
Nodal modulator 2	NOMO2	139 kDa	283820	Q5JPE7	475	508	m20: Oxidation (+15.99)	AGLTLKPQTFPLTVTDRPVmDVAFVQFLASVSGK	23.0004	21.6831	18.7859	23.8358	21.6336	19.8635	24.2743	20.8595	21.7111	25.5743	23.284	23.8922	22.5108	22.3876	19.7032	23.6137	22.3971	20.4417	23.406	22.2659	22.9033	25.58	23.7179	24.0742	0.00631742	2.22673	2.19946	Endoplasmic reticulum membrane {ECO:0000269|PubMed:15257293, ECO:0000269|PubMed:17261586}; Single-pass membrane protein {ECO:0000269|PubMed:15257293, ECO:0000269|PubMed:17261586}.
26S proteasome non-ATPase regulatory subunit 3	PSMD3	61 kDa	5709	O43242	15	38	m23: Oxidation (+15.99)	AKPPPGGGEQEPPPPPAPQDVEmK	23.0182	21.8659	20.9793	24.1534	22.0225	22.1144	23.6898	21.1706	18.8833	24.2687	22.8382	22.9342	22.5286	22.5705	21.8966	23.9314	22.7859	22.6926	22.8214	22.577	20.0755	24.2745	23.272	23.1162	0.0716756	1.07507	1.14463	0
Apoptosis-inducing factor 1, mitochondrial	AIFM1	67 kDa	9131	O95831	343	355	m11: Oxidation (+15.99)	ILPEYLSNWTmEK	24.0441	22.994	23.0821	25.0488	23.4274	22.5138	25.5899	21.8795	21.9094	26.0238	24.4278	24.795	23.5544	23.6985	23.9994	24.8267	24.1908	23.092	24.7215	23.286	23.1016	26.0295	24.8617	24.9771	0.00123448	1.53167	2.90852	Mitochondrion intermembrane space. Mitochondrion inner membrane. Cytoplasm. Nucleus. Cytoplasm, perinuclear region. Note=Proteolytic cleavage during or just after translocation into the mitochondrial intermembrane space (IMS) results in the formation of an inner-membrane-anchored mature form (AIFmit). During apoptosis, further proteolytic processing leads to a mature form, which is confined to th…
Methionine--tRNA ligase, cytoplasmic	MARS	101 kDa	4141	P56192	215	242	m21: Oxidation (+15.99)	AVTNEPEEEELATLSEEEIAmAVTAWEK	23.3564	21.6273	18.6297	23.2726	20.4223	21.4369	23.5045	21.132	21.0035	23.3665	22.318	21.0288	22.8667	22.3319	19.547	23.0505	21.1858	22.0151	22.6361	22.5384	22.1957	23.3723	22.7519	21.2109	0.40021	0.498075	0.397712	Cytoplasm {ECO:0000305}.
Pre-mRNA-processing factor 19	PRPF19	55 kDa	27339	Q9UMS4	77	93	m10: Oxidation (+15.99)	ALQDEWDAVmLHSFTLR	21.8664	19.453	#NUM!	21.5078	#NUM!	20.0077	22.7731	#NUM!	19.7567	21.9612	19.9635	#NUM!	21.3768	20.1576	17.609	21.2858	17.3798	20.5859	21.9047	16.0772	20.9489	21.9669	20.3974	17.0839	0.506448	0.900933	0.295465	Nucleus {ECO:0000269|PubMed:11082287, ECO:0000269|PubMed:12429849, ECO:0000269|PubMed:19188445, ECO:0000269|PubMed:20176811}. Nucleus, nucleoplasm {ECO:0000269|PubMed:11082287}. Cytoplasm, cytoskeleton, spindle {ECO:0000269|PubMed:11082287}. Cytoplasm {ECO:0000269|PubMed:11435423}. Lipid droplet {ECO:0000250|UniProtKB:Q99KP6}. Note=Nucleoplasmic in interphase cells. Irregularly distributed in ana…
Rab GDP dissociation inhibitor alpha	GDI1	51 kDa	2664	P31150	424	436	m1: Oxidation (+15.99), m11: Oxidation (+15.99)	mAGTAFDFENmKR	24.1796	23.4633	17.8355	24.0462	22.6677	21.7475	23.2158	23.5024	19.3059	22.7025	20.5494	20.1304	23.69	24.1678	18.7527	23.8241	23.4311	22.3257	22.3474	24.9088	20.4981	22.7082	20.9833	20.3125	0.208367	-1.31066	0.681171	Cytoplasm {ECO:0000269|PubMed:19570034}. Golgi apparatus, trans-Golgi network {ECO:0000269|PubMed:19570034}.
Eukaryotic translation initiation factor 2 subunit 2	EIF2S2	38 kDa	8894	P20042	189	199	m6: Oxidation (+15.99)	EKNPDmVAGEK	24.5158	23.4297	21.231	24.7352	22.8796	22.753	25.0872	22.8047	21.5038	23.9026	23.0859	22.4789	24.0262	24.1342	22.1483	24.5131	23.6431	23.3312	24.2188	24.2111	22.6961	23.9084	23.5198	22.6609	0.657466	-0.202367	0.182127	0
Ras-related protein Rab-2A	RAB2A	24 kDa	5862	P61019	140	151	m7: Oxidation (+15.99)	EHGLIFmETSAK	23.2154	22.0837	#NUM!	23.2325	21.9747	21.3651	23.4425	21.5219	20.2529	22.8315	22.3372	22.9818	22.7258	22.7882	16.3379	23.0105	22.7381	21.9432	22.5742	22.9283	21.4452	22.8372	22.771	23.1638	0.390763	0.845208	0.408087	Endoplasmic reticulum-Golgi intermediate compartment membrane {ECO:0000269|PubMed:17081065}; Lipid-anchor {ECO:0000269|PubMed:17081065}. Melanosome {ECO:0000269|PubMed:17081065}. Endoplasmic reticulum membrane {ECO:0000305}; Lipid-anchor {ECO:0000305}. Golgi apparatus membrane {ECO:0000305}; Lipid-anchor {ECO:0000305}. Note=Identified by mass spectrometry in melanosome fractions from stage I to s…
Actin-related protein 44230 complex subunit 2	ARPC2	34 kDa	10109	O15144	148	157	m5: Oxidation (+15.99)	DDETmYVESK	25.7858	23.3162	23.1947	24.9623	21.6473	21.6657	24.0916	21.5491	21.1244	23.1343	22.7872	20.4016	25.2961	24.0207	24.1119	24.7402	22.4107	22.2438	23.2232	22.9556	22.3166	23.14	23.2211	20.5836	0.0860793	-1.24346	1.0651	Cytoplasm, cytoskeleton {ECO:0000269|PubMed:9230079}. Cell projection {ECO:0000269|PubMed:9230079}. Cell junction, synapse, synaptosome {ECO:0000250}.
Ubiquitin carboxyl-terminal hydrolase 5	USP5	96 kDa	8078	P45974	586	603	m8: Oxidation (+15.99)	KLDVSIEmPEELDISQLR	23.4817	23.0521	20.4197	23.6082	22.8924	21.3686	24.3655	21.7631	22.0336	22.212	21.6962	22.3847	22.9921	23.7566	21.3369	23.3861	23.6558	21.9468	23.4972	23.1696	23.2259	22.2178	22.1301	22.5667	0.0680042	-0.727892	1.16746	0
Eukaryotic translation initiation factor 3 subunit I	EIF3I	37 kDa	8668	Q13347	199	208	m2: Oxidation (+15.99), m4: Oxidation (+15.99)	DmTmFVTASK	26.317	23.5255	23.0956	25.4449	22.6661	24.316	26.2207	22.0229	23.5247	24.9458	23.751	22.6677	25.8274	24.2301	24.0129	25.2228	23.4296	24.8941	25.3523	23.4293	24.7169	24.9515	24.1849	22.8497	0.288081	-0.573242	0.540486	Cytoplasm {ECO:0000255|HAMAP-Rule:MF_03008}.
Splicing factor 3B subunit 3	SF3B3	136 kDa	23450	Q15393	833	856	m6: Oxidation (+15.99)	ELAAEmAAAFLNENLPESIFGAPK	23.9027	20.9098	20.0387	23.7772	21.8232	20.047	24.4425	20.306	20.2668	24.1382	22.038	20.5192	23.413	21.6144	20.956	23.5551	22.5866	20.6252	23.5742	21.7124	21.4591	24.144	22.4718	20.7013	0.61061	0.382917	0.214236	Nucleus {ECO:0000269|PubMed:11564863}.
Structural maintenance of chromosomes protein 3	SMC3	142 kDa	9126	Q9UQE7	1156	1185	m7: Oxidation (+15.99)	AVSDMImELAVHAQFITTTFRPELLESADK	23.4873	20.8613	20.2372	23.6977	22.4273	20.4786	24.4529	20.9965	21.5685	24.8651	23.8756	22.3582	22.9976	21.5658	21.1545	23.4757	23.1908	21.0568	23.5845	22.403	22.7608	24.8709	24.3095	22.5403	0.0197827	1.48818	1.70371	Nucleus. Chromosome. Chromosome, centromere. Note=Associates with chromatin. Before prophase it is scattered along chromosome arms. During prophase, most of cohesin complexes dissociate from chromatin probably because of phosphorylation by PLK, except at centromeres, where cohesin complexes remain. At anaphase, the RAD21 subunit of the cohesin complex is cleaved, leading to the dissociation of th…
60S ribosomal protein L7	RPL7	29 kDa	6129	P18124	182	199	m6: Oxidation (+15.99)	YGIIcmEDLIHEIYTVGK	22.3827	19.3055	20.3709	21.7535	21.6329	#NUM!	21.8737	#NUM!	#NUM!	23.4742	21.9972	#NUM!	21.8931	20.01	21.2882	21.5315	22.3964	15.4965	21.0053	18.1348	17.6244	23.48	22.4311	16.6611	0.39387	1.21904	0.404648	0
Protein transport protein Sec61 subunit alpha isoform 1	SEC61A1	52 kDa	29927	P61619	464	476	m8: Oxidation (+15.99)	EQSEVGSmGALLF	24.4772	21.6443	20.4817	23.9003	21.7519	21.9515	24.7588	21.0374	21.3089	24.9779	23.9871	23.1937	23.9876	22.3489	21.399	23.6782	22.5154	22.5296	23.8904	22.4439	22.5011	24.9836	24.421	23.3757	0.0162646	1.35983	1.78876	Endoplasmic reticulum membrane; Multi-pass membrane protein.
Sulfide:quinone oxidoreductase, mitochondrial	SQOR	50 kDa	58472	Q9Y6N5	268	305	m24: Oxidation (+15.99), m31: Oxidation (+15.99)	ADKQEAVFENLDKPGETQVISYEmLHVTPPmSPPDVLK	22.783	#NUM!	#NUM!	21.3915	#NUM!	#NUM!	23.3095	20.3804	#NUM!	24.3697	20.5725	#NUM!	22.2933	17.7146	17.8101	21.1694	17.4937	17.0721	22.4411	21.7868	16.4446	24.3755	21.0064	18.0383	0.214352	1.95657	0.668873	Mitochondrion {ECO:0000305}.
Ubiquitin carboxyl-terminal hydrolase 14	USP14	56 kDa	9097	P54578	142	157	m5: Oxidation (+15.99)	ASGEmASAQYITAALR	23.7385	23.2588	20.5331	24.4756	20.045	22.529	24.8079	19.0627	20.4569	23.7975	21.9969	22.8132	23.2489	23.9634	21.4503	24.2535	20.8084	23.1072	23.9395	20.4691	21.6492	23.8032	22.4308	22.9952	0.54863	0.4487	0.260721	Cytoplasm {ECO:0000269|PubMed:19106094}. Cell membrane {ECO:0000269|PubMed:19106094}; Peripheral membrane protein {ECO:0000269|PubMed:19106094}.
Alkyldihydroxyacetonephosphate synthase, peroxisomal	AGPS	73 kDa	8540	O00116	629	640	m10: Oxidation (+15.99)	ESISDVGFGmLK	23.701	21.1356	20.7643	24.3904	22.0075	21.1225	24.4906	20.3215	20.0869	25.2763	22.7032	21.4382	23.2114	21.8402	21.6815	24.1683	22.771	21.7007	23.6222	21.7279	21.2792	25.282	23.1371	21.6202	0.135823	1.15013	0.867027	Peroxisome membrane. Note=Localized to the inner aspect of the peroxisomal membrane.
40S ribosomal protein S15a	RPS15A	15 kDa	6210	P62244	4	12	m1: Oxidation (+15.99)	mNVLADALK	27.0563	25.9641	24.598	25.9655	25.765	24.738	27.0601	24.5289	24.1434	26.5449	26.2687	26.0687	26.5667	26.6687	25.5153	25.7435	26.5284	25.3162	26.1918	25.9353	25.3357	26.5507	26.7026	26.2508	0.0653616	0.516033	1.18468	0
Nucleoprotein TPR	TPR	267 kDa	7175	P12270	323	340	m16: Oxidation (+15.99)	AIQDHLLEVEQSKDQmEK	22.9908	21.2673	#NUM!	21.5554	21.0649	#NUM!	22.5161	19.6171	#NUM!	23.7037	20.5115	#NUM!	22.5011	21.9718	17.6658	21.3334	21.8283	17.4167	21.6478	21.0235	17.7696	23.7094	20.9454	16.7506	0.690665	0.551833	0.160733	Nucleus. Nucleus membrane; Peripheral membrane protein; Nucleoplasmic side. Nucleus envelope. Nucleus, nuclear pore complex. Cytoplasm. Cytoplasm, cytoskeleton, spindle. Chromosome, centromere, kinetochore. Nucleus membrane; Peripheral membrane protein; Cytoplasmic side. Note=Detected as discrete intranuclear foci with IFI204 (By similarity). In interphase, localizes to the nucleoplasmic side of …
Unconventional myosin-Ic	MYO1C	122 kDa	4641	O00159	606	618	m1: Oxidation (+15.99)	mSLLQLVEILQSK	22.2597	20.666	17.5365	19.9804	20.6964	#NUM!	18.1993	21.0761	#NUM!	#NUM!	18.3402	#NUM!	21.7701	21.3705	18.4537	19.7583	21.4599	17.5765	17.3309	22.4826	16.2502	17.1264	18.7741	16.7632	0.0314809	-2.61389	1.50195	Isoform 1: Cytoplasm {ECO:0000269|PubMed:22736583}. Nucleus {ECO:0000269|PubMed:22736583}. Note=Colocalizes with RNA polymerase II. Absent from nucleoli and does not colocalize with RNA polymerase I. Translocates to nuclear speckles upon exposure to inhibitors of RNA polymerase II transcription.; SUBCELLULAR LOCATION: Isoform 2: Cytoplasm. Cell membrane {ECO:0000250}; Peripheral membrane protein …
Electron transfer flavoprotein subunit beta	ETFB	28 kDa	2109	P38117	36	51	m3: Oxidation (+15.99)	HSmNPFcEIAVEEAVR	25.1369	23.4717	22.4036	23.8466	21.7471	22.8414	24.8629	20.2301	21.742	25.181	24.1835	24.2332	24.6472	24.1763	23.3209	23.6245	22.5105	23.4195	23.9945	21.6365	22.9342	25.1867	24.6174	24.4153	0.0105637	1.38343	1.97618	Mitochondrion matrix.
Coatomer subunit delta	ARCN1	57 kDa	372	P48444	180	211	m20: Oxidation (+15.99)	APGFGGFGSSAVSGGSTAAmITETIIETDKPK	23.9855	22.3732	20.9111	24.385	20.9727	22.5475	23.7794	21.3468	19.4385	23.6696	22.7096	22.984	23.4958	23.0778	21.8284	24.163	21.7361	23.1256	22.911	22.7532	20.6308	23.6753	23.1435	23.166	0.236288	0.661925	0.626558	Cytoplasm {ECO:0000250}. Golgi apparatus membrane {ECO:0000250}; Peripheral membrane protein {ECO:0000250}; Cytoplasmic side {ECO:0000250}. Cytoplasmic vesicle, COPI-coated vesicle membrane {ECO:0000250}; Peripheral membrane protein {ECO:0000250}; Cytoplasmic side {ECO:0000250}. Note=The coatomer is cytoplasmic or polymerized on the cytoplasmic side of the Golgi, as well as on the vesicles/buds o…
Keratin, type I cytoskeletal 17	KRT17	48 kDa	3872	Q04695	202	219	m5: Oxidation (+15.99)	ADLEmQIENLKEELAYLK	22.8932	22.0082	19.026	21.0004	20.2493	#NUM!	22.2948	21.3455	19.7827	23.0234	24.3613	22.4308	22.4036	22.7128	19.9432	20.7784	21.0128	16.803	21.4264	22.7519	20.975	23.0291	24.7952	22.6128	0.0207124	2.25527	1.68377	Cytoplasm {ECO:0000250|UniProtKB:Q9QWL7}.
Dihydrolipoyl dehydrogenase, mitochondrial	DLD	54 kDa	1738	P09622	90	104	m11: Oxidation (+15.99)	ALLNNSHYYHmAHGK	24.6836	24.1483	23.6974	24.6114	22.9011	24.896	24.839	23.2536	23.7757	26.0415	24.7841	25.1505	24.1939	24.8528	24.6147	24.3894	23.6646	25.4741	23.9706	24.6601	24.9679	26.0472	25.218	25.3326	0.000768172	1.22492	3.11454	Mitochondrion matrix.
Carbonyl reductase [NADPH] 1	CBR1	30 kDa	873	P16152	160	174	m13: Oxidation (+15.99)	SETITEEELVGLmNK	25.188	24.2288	21.8739	23.4909	22.8007	19.585	25.0931	23.2595	20.8337	22.3087	21.7382	22.0136	24.6984	24.9333	22.7911	23.2689	23.5641	20.1631	24.2247	24.666	22.0259	22.3145	22.1721	22.1956	0.0897943	-1.31588	1.04675	Cytoplasm.
E3 ubiquitin-protein ligase HUWE1	HUWE1	482 kDa	10075	Q7Z6Z7	633	644	m11: Oxidation (+15.99)	VLLSPDYLPAmR	21.7182	22.2877	#NUM!	21.3041	21.5734	#NUM!	21.6888	17.2167	#NUM!	21.1863	#NUM!	#NUM!	21.2285	22.9922	18.2467	21.082	22.3369	17.538	20.8204	18.6232	17.8624	21.1921	16.7446	17.1969	0.265756	-1.32991	0.575517	Cytoplasm {ECO:0000269|PubMed:19713937}. Nucleus {ECO:0000269|PubMed:19713937}. Note=Mainly expressed in the cytoplasm of most tissues, except in the nucleus of spermatogonia, primary spermatocytes and neuronal cells (By similarity). Predominantly cytosolic or perinuclear in some colorectal carcinoma cells. {ECO:0000250|UniProtKB:Q7TMY8}.
Vacuolar protein sorting-associated protein 35	VPS35	92 kDa	55737	Q96QK1	159	192	m32: Oxidation (+15.99)	NILPDEGEPTDEETTGDISDSMDFVLLNFAEmNK	#NUM!	#NUM!	20.1689	22.3407	17.6002	#NUM!	18.1591	#NUM!	17.3709	18.0037	#NUM!	#NUM!	16.9477	17.5242	21.0862	22.1186	18.3636	17.268	17.2907	17.6743	18.5632	18.0095	16.9654	18.2093	0.316869	-1.26361	0.499121	Cytoplasm. Membrane; Peripheral membrane protein. Endosome {ECO:0000269|PubMed:15078903}. Early endosome {ECO:0000305}. Late endosome {ECO:0000305}. Note=Localizes to tubular profiles adjacent to endosomes. {ECO:0000269|PubMed:15078903}.
SUMO-activating enzyme subunit 2	UBA2	71 kDa	10054	Q9UBT2	87	107	m11: Oxidation (+15.99)	ANIVAYHDSImNPDYNVEFFR	23.4767	22.4896	21.9044	22.9939	22.2576	22.6989	24.0732	21.789	22.2523	24.6994	22.6406	23.2491	22.987	23.1942	22.8217	22.7718	23.021	23.277	23.2049	23.1954	23.4446	24.7052	23.0744	23.4312	0.00281947	0.927492	2.54983	Cytoplasm. Nucleus. Note=Shuttles between the cytoplasm and the nucleus, sumoylation is required either for nuclear translocation or nuclear retention.
S-adenosylmethionine synthase isoform type-2	MAT2A	44 kDa	4144	P31153	126	159	m25: Oxidation (+15.99)	NEEDIGAGDQGLMFGYATDETEEcmPLTIVLAHK	23.768	20.5333	20.7846	23.6885	18.4913	18.8249	23.946	18.7043	18.2111	22.9829	21.0722	19.578	23.2783	21.2378	21.7019	23.4664	19.2548	19.403	23.0776	20.1107	19.4034	22.9886	21.506	19.7601	0.964222	0.0458583	0.0158231	0
Ubiquitin carboxyl-terminal hydrolase 7	USP7	128 kDa	7874	Q93009	241	254	m4: Oxidation (+15.99), m5: Oxidation (+15.99)	AVYmmPTEGDDSSK	23.2544	19.6317	16.863	22.7508	20.9264	19.9549	23.9034	20.406	19.9304	23.1786	22.9093	22.5439	22.7647	20.3363	17.7803	22.5288	21.6898	20.5331	23.0351	21.8125	21.1226	23.1843	23.3432	22.726	0.0846411	1.53953	1.07242	Nucleus {ECO:0000269|PubMed:23973222}. Cytoplasm. Nucleus, PML body. Note=Present in a minority of ND10 nuclear bodies. Association with ICP0/VMW110 at early times of infection leads to an increased proportion of USP7-containing ND10. Colocalizes with ATXN1 in the nucleus. Colocalized with DAXX in speckled structures. Colocalized with PML and PTEN in promyelocytic leukemia protein (PML) nuclear b…
Mitochondrial import receptor subunit TOM40 homolog	TOMM40	38 kDa	10452	O96008	92	102	m7: Oxidation (+15.99)	ELFPIQmEGVK	26.0147	23.5822	21.2148	24.8268	20.2382	23.5034	25.3929	20.3016	23.0688	26.1937	24.7254	24.835	25.525	24.2868	22.132	24.6048	21.0016	24.0815	24.5245	21.7081	24.261	26.1994	25.1593	25.0171	0.0357554	1.7727	1.44666	Mitochondrion outer membrane {ECO:0000269|PubMed:15644312}; Multi-pass membrane protein {ECO:0000269|PubMed:15644312}.
Kinesin-1 heavy chain	KIF5B	110 kDa	3799	P33176	466	476	m5: Oxidation (+15.99)	DQDNmQAELNR	23.2544	21.2616	20.8208	24.2991	21.3645	20.9791	24.2544	20.4167	20.2822	21.9797	18.6	20.2157	22.7647	21.9662	21.7381	24.0771	22.1279	21.5573	23.386	21.8231	21.4744	21.9854	19.0339	20.3978	0.0132825	-1.79955	1.87672	Cytoplasm, cytoskeleton {ECO:0000250}. Note=Uniformly distributed between soma and neurites in hippocampal neurons. {ECO:0000250}.
EH domain-containing protein 1	EHD1	61 kDa	10938	Q9H4M9	42	71	m19: Oxidation (+15.99)	FHEFHSPALEDADFDNKPmVLLVGQYSTGK	23.2226	22.6683	#NUM!	24.0345	21.9785	21.9532	24.2957	19.7065	20.9889	21.8873	21.5834	21.9765	22.7329	23.3729	16.5083	23.8124	22.742	22.5313	23.4273	21.1129	22.1811	21.893	22.0173	22.1586	0.782958	-0.285558	0.106262	Recycling endosome membrane {ECO:0000269|PubMed:15020713, ECO:0000269|PubMed:17233914, ECO:0000269|PubMed:19864458, ECO:0000269|PubMed:23596323}; Peripheral membrane protein {ECO:0000305}; Cytoplasmic side {ECO:0000305}. Early endosome membrane {ECO:0000269|PubMed:15020713}; Peripheral membrane protein {ECO:0000305}; Cytoplasmic side {ECO:0000305}. Cell membrane {ECO:0000250|UniProtKB:Q9WVK4}; Pe…
Myosin regulatory light polypeptide 9	MYL9	20 kDa	10398	P24844	18	35	m8: Oxidation (+15.99)	ATSNVFAmFDQSQIQEFK	27.5436	24.8265	22.3225	26.5231	24.4323	21.6681	27.3715	24.391	20.022	24.3404	24.5413	22.9738	27.054	25.5311	23.2397	26.3011	25.1958	22.2463	26.5031	25.7974	21.2142	24.3462	24.9752	23.1559	0.460566	-0.786308	0.336708	0
Epoxide hydrolase 1	EPHX1	53 kDa	2052	P07099	376	386	m8: Oxidation (+15.99)	ENLGQGWmTQK	24.2513	23.3199	23.3663	23.6136	23.5912	24.5777	24.4043	23.1206	23.5023	25.2208	24.7459	24.9336	23.7617	24.0245	24.2835	23.3915	24.3546	25.1559	23.5359	24.5271	24.6945	25.2266	25.1798	25.1157	0.00146549	1.19293	2.83402	Microsome membrane; Single-pass type II membrane protein. Endoplasmic reticulum membrane {ECO:0000305}; Single-pass type II membrane protein {ECO:0000305}.
Ras-related protein Rab-11B	RAB11B	24 kDa	9230	Q15907	111	125	m10: Oxidation (+15.99)	DHADSNIVImLVGNK	23.0464	21.6168	20.3794	22.8398	21.098	21.4508	22.3096	20.7758	20.5723	22.3198	22.3281	22.0523	22.5567	22.3213	21.2967	22.6178	21.8615	22.029	21.4412	22.1822	21.7645	22.3255	22.762	22.2344	0.156838	0.37815	0.804548	Recycling endosome membrane {ECO:0000250}; Lipid-anchor {ECO:0000250}; Cytoplasmic side {ECO:0000250}. Cytoplasmic vesicle, secretory vesicle, synaptic vesicle membrane {ECO:0000250}; Lipid-anchor {ECO:0000250}; Cytoplasmic side {ECO:0000250}. Cytoplasmic vesicle, phagosome membrane {ECO:0000305|PubMed:21255211}; Lipid-anchor {ECO:0000305|PubMed:21255211}; Cytoplasmic side {ECO:0000305|PubMed:212…
Thioredoxin domain-containing protein 5	TXNDC5	48 kDa	81567	Q8NBS9	95	113	m15: Oxidation (+15.99)	LQPTWNDLGDKYNSmEDAK	21.8021	#NUM!	#NUM!	21.4905	#NUM!	#NUM!	22.2407	#NUM!	#NUM!	24.0425	20.5461	#NUM!	21.3125	16.3907	18.5551	21.2684	14.8341	18.8351	21.3723	17.7322	18.5666	24.0483	20.98	17.7826	0.136238	2.26103	0.865702	Endoplasmic reticulum lumen {ECO:0000255|PROSITE-ProRule:PRU10138}.
3-ketoacyl-CoA thiolase, mitochondrial	ACAA2	42 kDa	10449	P42765	192	209	m12: Oxidation (+15.99)	AANDAGYFNDEmAPIEVK	24.8512	23.9432	23.3831	25.0328	24.4967	23.285	25.2487	21.9647	22.7502	25.4664	25.3331	24.3157	24.3615	24.6477	24.3004	24.8107	25.2601	23.8632	24.3803	23.3712	23.9424	25.4722	25.767	24.4977	0.0089944	0.909275	2.04603	Mitochondrion {ECO:0000269|PubMed:18371312}. Note=Colocalizes with BNIP3 in the mitochondria.
26S proteasome regulatory subunit 10B	PSMC6	44 kDa	5706	P62333	357	369	m12: Oxidation (+15.99)	ADHDFVVQEDFmK	26.0308	22.6608	21.823	24.7441	22.9476	22.8909	24.8457	22.4946	21.785	24.5653	23.9785	23.5091	25.5411	23.3654	22.7403	24.5221	23.7111	23.469	23.9773	23.901	22.9773	24.571	24.4124	23.6911	0.483675	0.331125	0.315446	Cytoplasm {ECO:0000250}. Nucleus {ECO:0000250}.
FACT complex subunit SSRP1	SSRP1	81 kDa	6749	Q08945	432	455	m3: Oxidation (+15.99)	EGmNPSYDEYADSDEDQHDAYLER	23.4419	21.6271	22.3421	24.0228	23.0916	22.6056	24.2455	21.86	22.7094	24.0809	19.7343	22.8515	22.9522	22.3317	23.2594	23.8008	23.855	23.1837	23.3771	23.2664	23.9016	24.0867	20.1682	23.0335	0.390376	-0.497425	0.408517	Nucleus. Nucleus, nucleolus. Chromosome. Note=Colocalizes with RNA polymerase II on chromatin. Recruited to actively transcribed loci.
Pachytene checkpoint protein 2 homolog	TRIP13	49 kDa	9319	Q15645	355	368	m4: Oxidation (+15.99)	ELEmIGFIENNVSK	22.764	19.7748	#NUM!	21.9201	19.214	19.1722	22.8698	18.3332	#NUM!	20.9269	20.4438	18.8482	22.2744	20.4794	16.5597	21.698	19.9774	19.7504	22.0014	19.7397	17.5594	20.9327	20.8777	19.0302	0.932528	-0.087	0.0303382	0
Eukaryotic translation initiation factor 3 subunit F	EIF3F	38 kDa	8665	O00303	215	226	m7: Oxidation (+15.99)	AYVSTLmGVPGR	24.8179	21.9315	22.1276	25.0502	23.0886	21.3916	24.1924	22.7868	21.3813	24.4558	23.3871	23.0705	24.3283	22.6361	23.0448	24.8281	23.8521	21.9697	23.324	24.1932	22.5735	24.4616	23.821	23.2525	0.562932	0.307842	0.249544	Cytoplasm {ECO:0000255|HAMAP-Rule:MF_03005}.
ATP-dependent DNA helicase Q1	RECQL	73 kDa	5965	P46063	576	592	m13: Oxidation (+15.99)	ANLLNNEAHAITmQVTK	24.0214	21.8986	22.8776	25.0531	23.971	22.9832	25.5909	22.445	22.2194	24.3622	22.8787	23.9356	23.5317	22.6032	23.7949	24.831	24.7344	23.5614	24.7225	23.8514	23.4117	24.3679	23.3126	24.1177	0.759782	0.125975	0.119311	Nucleus {ECO:0000269|PubMed:7961977}.
Src substrate cortactin	CTTN	62 kDa	2017	Q14247	435	454	m14: Oxidation (+15.99)	GPVSGTEPEPVYSmEAADYR	22.8568	22.3564	22.0381	22.6647	21.758	21.8864	23.2723	20.9256	21.1722	21.692	22.7918	22.1649	22.3671	23.0609	22.9554	22.4426	22.5214	22.4645	22.4039	22.332	22.3644	21.6977	23.2257	22.3469	0.316687	-0.244975	0.49937	Cytoplasm, cytoskeleton {ECO:0000269|PubMed:12151401}. Cell projection, lamellipodium {ECO:0000269|PubMed:12151401}. Cell projection, ruffle. Cell projection, dendrite {ECO:0000250}. Cell projection {ECO:0000250|UniProtKB:Q66HL2}. Cell membrane {ECO:0000305|PubMed:17959782}; Peripheral membrane protein {ECO:0000305}; Cytoplasmic side {ECO:0000305}. Cell projection, podosome {ECO:0000250|UniProtKB…
Cathepsin D	CTSD	45 kDa	1509	P07339	314	331	m13: Oxidation (+15.99)	AIGAVPLIQGEYmIPcEK	25.8536	23.8569	23.631	25.3124	22.9427	24.5083	25.4339	22.2984	23.9015	25.9946	24.7605	25.4298	25.3639	24.5615	24.5483	25.0903	23.7061	25.0865	24.5656	23.7048	25.0937	26.0003	25.1944	25.6118	0.00637674	0.973217	2.1954	Lysosome. Melanosome. Secreted, extracellular space. Note=Identified by mass spectrometry in melanosome fractions from stage I to stage IV. In aortic samples, detected as an extracellular protein loosely bound to the matrix (PubMed:20551380). {ECO:0000269|PubMed:20551380}.
RNA-binding protein FUS	FUS	53 kDa	2521	P35637	449	472	m16: Oxidation (+15.99)	APKPDGPGGGPGGSHmGGNYGDDR	25.9391	22.2443	22.1958	25.8321	23.1411	22.65	25.0097	22.318	21.6063	22.1009	23.0381	22.6128	25.4494	22.9488	23.113	25.6101	23.9045	23.2282	24.1413	23.7245	22.7985	22.1066	23.472	22.7949	0.120181	-1.10958	0.920164	Nucleus {ECO:0000269|PubMed:19251627, ECO:0000269|PubMed:19251628}.
MICOS complex subunit MIC60	IMMT	84 kDa	10989	Q16891	258	269	m3: Oxidation (+15.99)	AAmDNSEIAGEK	22.9495	21.5897	#NUM!	20.4001	18.8271	20.0439	22.581	19.1062	18.4838	23.9149	24.4457	24.4083	22.4599	22.2942	17.0868	20.178	19.5905	20.6221	21.7126	20.5126	19.676	23.9206	24.8796	24.5904	0.000333879	3.90248	3.47641	Mitochondrion inner membrane {ECO:0000269|PubMed:25764979, ECO:0000269|PubMed:25997101}; Single-pass membrane protein {ECO:0000255}. Mitochondrion {ECO:0000269|PubMed:25781180}.
Proteasome subunit beta type-1	PSMB1	26 kDa	5689	P20618	165	184	m8: Oxidation (+15.99)	AGGSASAmLQPLLDNQVGFK	26.8142	24.0176	21.4049	25.7835	22.6564	23.7467	26.046	22.9674	21.7224	23.8377	24.5141	24.7249	26.3246	24.7221	22.3222	25.5615	23.4198	24.3249	25.1776	24.3738	22.9147	23.8434	24.948	24.9069	0.811739	-0.159258	0.0905838	Cytoplasm. Nucleus.
Guanine nucleotide-binding protein G(i) subunit alpha-1	GNAI1	40 kDa	2770	P63096	198	205	m1: Oxidation (+15.99)	mFDVGGQR	#NUM!	22.2952	20.6931	#NUM!	#NUM!	22.2466	#NUM!	#NUM!	#NUM!	22.8557	21.9662	#NUM!	16.9246	22.9997	21.6104	17.7411	17.451	22.8248	16.5195	17.4394	16.8331	22.8615	22.4001	18.069	0.299042	1.80983	0.524268	Nucleus {ECO:0000250}. Cytoplasm {ECO:0000269|PubMed:17635935}. Cell membrane {ECO:0000269|PubMed:17635935}. Cytoplasm, cytoskeleton, microtubule organizing center, centrosome {ECO:0000269|PubMed:17635935}. Note=Localized at the plasma membrane throughout mitosis. Colocalizes with RIC8A and RGS14 at the plasma membrane (By similarity). Localizes in the centrosomes of interphase and mitotic cells,…
Ras-related protein Rab-35	RAB35	23 kDa	11021	Q15286	138	152	m5: Oxidation (+15.99)	FAGQmGIQLFETSAK	20.2667	19.4265	18.4207	20.713	19.6397	17.4542	21.8351	17.2797	18.8815	22.7874	20.9754	21.6247	19.7771	20.1311	19.338	20.4909	20.4031	18.0324	20.9667	18.6861	20.0737	22.7932	21.4093	21.8068	0.000354581	2.25868	3.45028	Cell membrane {ECO:0000305}; Lipid-anchor {ECO:0000305}; Cytoplasmic side {ECO:0000305}. Membrane, clathrin-coated pit. Cytoplasmic vesicle, clathrin-coated vesicle. Endosome. Melanosome. Note=Present on sorting endosomes and recycling endosome tubules. Tends to be enriched in PIP2-positive cell membrane domains. During mitosis, associated with the plasma membrane and present at the ingressing fu…
ATPase family AAA domain-containing protein 3B	ATAD3B	73 kDa	83858	Q5T9A4	405	418	m6: Oxidation (+15.99)	GLLLFmDEADAFLR	19.8516	#NUM!	#NUM!	21.4377	#NUM!	#NUM!	22.1076	#NUM!	#NUM!	21.0318	18.1332	#NUM!	19.3619	17.9032	17.4722	21.2156	17.7727	17.5222	21.2392	17.8451	18.2198	21.0376	18.5671	15.7831	0.906924	-0.13265	0.0424293	Mitochondrion inner membrane {ECO:0000269|PubMed:16909202, ECO:0000269|PubMed:18063578}; Peripheral membrane protein {ECO:0000269|PubMed:16909202, ECO:0000269|PubMed:18063578}. Note=Has been found to co-purify with nucleoids (PubMed:22453275). Since it does not face the mitochondrial matrix, the association with nucleoids could be mediated by ATAD3A. {ECO:0000269|PubMed:22453275}.
Calcyclin-binding protein	CACYBP	26 kDa	27101	Q9HB71	177	196	m16: Oxidation (+15.99)	EKPSYDTETDPSEGLmNVLK	26.627	24.0073	23.7952	25.9906	23.2886	23.6321	26.5118	22.5562	23.1311	24.6039	24.3372	23.2441	26.1374	24.7118	24.7125	25.7685	24.052	24.2103	25.6435	23.9626	24.3233	24.6097	24.771	23.4262	0.142247	-0.709408	0.846956	Nucleus {ECO:0000269|PubMed:12895292}. Cytoplasm {ECO:0000269|PubMed:12895292}. Note=Cytoplasmic at low calcium concentrations. In neuroblastoma cells, after a retinoic acid (RA) induction and calcium increase, it localizes in both the nucleus and cytoplasm. The nuclear fraction may be phosphorylated.
Ataxin-10	ATXN10	53 kDa	25814	Q9UBB4	11	27	m5: Oxidation (+15.99)	LSGVmVPAPIQDLEALR	23.7683	22.1663	20.6742	23.6254	22.7453	22.3311	24.4084	22.3741	21.0966	22.4001	22.76	21.691	23.2786	22.8708	21.5914	23.4034	23.5087	22.9093	23.54	23.7806	22.2888	22.4058	23.1939	21.8731	0.0919002	-0.630658	1.03668	Cytoplasm, perinuclear region {ECO:0000269|PubMed:16498633}.
Sorcin	SRI	22 kDa	6717	P30626	128	135	m5: Oxidation (+15.99)	ALTTmGFR	26.0635	23.5406	21.7451	24.8387	23.625	22.5725	24.8368	22.3502	21.4859	24.7048	25.3933	24.5746	25.5739	24.2452	22.6624	24.6166	24.3884	23.1507	23.9684	23.7567	22.6781	24.7106	25.8272	24.7566	0.129089	0.874825	0.889112	Cytoplasm. Sarcoplasmic reticulum membrane; Peripheral membrane protein; Cytoplasmic side. Note=Relocates to the sarcoplasmic reticulum membrane in response to elevated calcium levels.
Cell cycle and apoptosis regulator protein 2	CCAR2	103 kDa	57805	Q8N163	637	656	m10: Oxidation (+15.99)	GEASEDLcEmALDPELLLLR	23.3991	20.2319	20.9024	22.0622	21.1102	19.2042	22.4768	20.3561	20.9471	22.4984	21.1513	20.8587	22.9095	20.9364	21.8197	21.8401	21.8736	19.7824	21.6085	21.7625	22.1394	22.5041	21.5852	21.0407	0.532795	0.3943	0.27344	Nucleus {ECO:0000269|PubMed:20074560, ECO:0000269|PubMed:20160719, ECO:0000269|PubMed:23352644, ECO:0000269|PubMed:24824780, ECO:0000269|PubMed:24962073, ECO:0000269|PubMed:25661920}. Cytoplasm {ECO:0000269|PubMed:20160719, ECO:0000269|PubMed:24824780}. Note=Recruited to chromatin, post-UV irradiation. Sequestered to the cytoplasm in the presence of MCC. Translocated to the cytoplasm during UV-in…
Serine/threonine-protein phosphatase PP1-beta catalytic subunit	PPP1CB	37 kDa	5500	P62140	168	186	m15: Oxidation (+15.99)	IFccHGGLSPDLQSmEQIR	25.1563	22.6095	22.5775	24.3843	22.6954	22.4688	24.8969	21.9103	21.4663	20.1163	22.4115	22.7426	24.6667	23.3141	23.4947	24.1622	23.4588	23.047	24.0286	23.3167	22.6585	20.1221	22.8454	22.9246	0.000874732	-2.23861	3.05812	Cytoplasm {ECO:0000269|PubMed:11739654}. Nucleus {ECO:0000269|PubMed:11739654}. Nucleus, nucleoplasm {ECO:0000269|PubMed:11739654}. Nucleus, nucleolus {ECO:0000269|PubMed:11739654}. Note=Highly mobile in cells and can be relocalized through interaction with targeting subunits. In the presence of PPP1R8 relocalizes from the nucleus to nuclear speckles.
Monofunctional C1-tetrahydrofolate synthase, mitochondrial	MTHFD1L	106 kDa	25902	Q6UB35	936	975	m18: Oxidation (+15.99)	ASIGAGFIYPLVGTMSTmPGLPTRPcFYDIDLDTETEQVK	22.1145	22.1385	21.6873	23.9511	22.791	21.5065	23.2988	21.4772	22.1995	24.3851	23.329	23.5855	21.6249	22.8431	22.6045	23.729	23.5544	22.0847	22.4304	22.8837	23.3917	24.3908	23.7629	23.7676	0.004191	1.36699	2.37768	Mitochondrion {ECO:0000269|PubMed:12937168}.
Treacle protein	TCOF1	152 kDa	6949	Q13428	1239	1259	m17: Oxidation (+15.99)	DDPDGKQEAKPQQAAGmLSPK	22.6734	19.9258	19.2507	23.4488	18.842	18.6815	22.8389	18.8433	19.4717	23.4725	#NUM!	20.3449	22.1838	20.6304	20.1679	23.2268	19.6054	19.2596	21.9705	20.2497	20.6639	23.4782	17.6597	20.527	0.995778	0.00550833	0.0018375	Nucleus, nucleolus {ECO:0000269|PubMed:12777385}.
Plexin-B2	PLXNB2	205 kDa	23654	O15031	1122	1136	m2: Oxidation (+15.99)	AmTLQEAEAFVGAER	21.8205	#NUM!	#NUM!	20.2998	17.9485	#NUM!	21.8979	19.6131	#NUM!	23.16	20.9544	#NUM!	21.3308	16.2234	16.8602	20.0778	18.712	17.3352	21.0295	21.0196	16.2401	23.1658	21.3883	18.2246	0.0880428	2.23741	1.05531	Cell membrane {ECO:0000269|PubMed:12533544}; Single-pass type I membrane protein {ECO:0000269|PubMed:12533544}.
PC4 and SFRS1-interacting protein	PSIP1	60 kDa	11168	O75475	393	401	m4: Oxidation (+15.99)	HTEmITTLK	22.335	#NUM!	18.8902	20.6339	19.3753	21.4634	22.0805	19.3751	18.5904	20.691	22.9987	22.1447	21.8454	17.0073	19.8074	20.4118	20.1387	22.0416	21.2121	20.7816	19.7826	20.6967	23.4326	22.3267	0.0217768	2.00619	1.662	Nucleus {ECO:0000269|PubMed:15642333, ECO:0000269|PubMed:9885563}. Note=Remains chromatin-associated throughout the cell cycle.
Glutathione reductase, mitochondrial	GSR	56 kDa	2936	P00390	317	335	m4: Oxidation (+15.99)	LPVmTMIPDVDcLLWAIGR	23.3138	22.3791	20.4919	24.1316	21.3172	22.8899	23.0541	22.251	21.4426	22.9304	22.5769	21.9727	22.8242	23.0837	21.4092	23.9096	22.0807	23.4681	22.1857	23.6574	22.6348	22.9362	23.0108	22.1547	0.830997	-0.089425	0.0804004	Isoform Mitochondrial: Mitochondrion.; SUBCELLULAR LOCATION: Isoform Cytoplasmic: Cytoplasm.
Nicotinamide phosphoribosyltransferase	NAMPT	56 kDa	10135	P43490	372	389	m1: Oxidation (+15.99)	mWSIENIAFGSGGGLLQK	21.7121	19.7556	19.1348	21.5033	20.2917	21.0565	22.2904	19.7638	#NUM!	21.9133	20.0953	19.0397	21.2224	20.4601	20.0521	21.2813	21.0551	21.6347	21.4221	21.1703	17.4366	21.9191	20.5292	19.2218	0.880256	0.103892	0.0553912	Nucleus {ECO:0000269|PubMed:24130902}. Cytoplasm {ECO:0000250|UniProtKB:Q99KQ4}. Secreted {ECO:0000269|PubMed:21741723}. Note=Under non-inflammatory conditions, visfatin predominantly exhibits a granular pattern within the nucleus. Secreted by endothelial cells upon IL-1beta stimulation. Abundantly secreted in milk, reaching 100-fold higher concentrations compared to maternal serum. {ECO:0000269|…
Peptidyl-prolyl cis-trans isomerase FKBP10	FKBP10	64 kDa	60681	Q96AY3	283	290	m7: Oxidation (+15.99)	AGAGDFmR	24.6534	22.1109	23.0179	24.583	24.0358	24.3849	24.7764	23.0086	23.3419	25.3541	25.3682	24.7463	24.1638	22.8155	23.9352	24.361	24.7993	24.9631	23.908	24.415	24.5341	25.3599	25.8021	24.9283	0.0020446	1.12475	2.68939	Endoplasmic reticulum lumen {ECO:0000255|PROSITE-ProRule:PRU10138}.
Glycogen phosphorylase, liver form	PYGL	97 kDa	5836	P06737	322	352	m30: Oxidation (+15.99)	GAGTVFDAFPDQVAIQLNDTHPALAIPELmR	23.0882	22.8556	20.7868	22.8875	23.5181	23.6359	24.9048	22.7183	21.8409	21.6341	21.6047	22.2055	22.5986	23.5602	21.7041	22.6655	24.2815	24.2141	24.0364	24.1248	23.0331	21.6399	22.0386	22.3875	0.039482	-1.06845	1.4036	0
Malate dehydrogenase, cytoplasmic	MDH1	36 kDa	4190	P40925	80	92	m11: Oxidation (+15.99)	DLDVAILVGSmPR	24.3032	22.5811	22.8316	23.9055	22.9255	23.556	25.3888	21.9449	22.9404	22.7135	22.7703	23.296	23.8135	23.2857	23.7488	23.6835	23.689	24.1342	24.5205	23.3514	24.1327	22.7193	23.2042	23.478	0.00264997	-0.822833	2.57676	Cytoplasm.
40S ribosomal protein S9	RPS9	23 kDa	6203	P46781	92	101	m1: Oxidation (+15.99)	mKLDYILGLK	25.5958	23.9457	23.841	24.7075	23.3333	23.6568	25.2542	22.9774	22.8256	25.2641	25.0328	24.1104	25.1061	24.6502	24.7582	24.4854	24.0968	24.2349	24.3858	24.3839	24.0179	25.2698	25.4667	24.2924	0.0162635	0.621225	1.78879	Cytoplasm {ECO:0000269|PubMed:17289661}. Note=Localized in cytoplasmic mRNP granules containing untranslated mRNAs.
Isoleucine--tRNA ligase, mitochondrial	IARS2	114 kDa	55699	Q9NSE4	373	386	m12: Oxidation (+15.99)	ASPLLPANHVTmAK	23.269	20.6536	19.66	23.5014	22.5914	22.1652	23.5121	21.6373	22.4503	24.712	23.921	23.4997	22.7793	21.3582	20.5772	23.2794	23.3548	22.7434	22.6437	23.0438	23.6425	24.7177	24.3549	23.6818	0.00217494	1.76025	2.66255	Mitochondrion matrix {ECO:0000250}.
UDP-glucose 6-dehydrogenase	UGDH	55 kDa	7358	O60701	432	442	m1: Oxidation (+15.99)	mLKPAFIFDGR	20.5939	20.7739	17.9932	21.5587	18.9193	19.2313	22.9273	19.2623	19.3854	20.5941	20.3942	21.4734	20.1042	21.4784	18.9105	21.3366	19.6827	19.8095	22.0589	20.6688	20.5777	20.5999	20.8281	21.6555	0.194612	0.77235	0.71083	0
Protein transport protein Sec31A	SEC31A	133 kDa	22872	O94979	328	342	m7: Oxidation (+15.99)	ISVYSImGGSTDGLR	24.3789	20.1164	22.1895	23.0921	20.7866	20.004	23.9779	20.0658	20.6501	21.7899	21.8309	#NUM!	23.8893	20.821	23.1067	22.87	21.55	20.5822	23.1095	21.4722	21.8423	21.7957	22.2648	18.112	0.0847403	-1.43073	1.07191	Cytoplasm {ECO:0000250}. Cytoplasmic vesicle, COPII-coated vesicle membrane; Peripheral membrane protein; Cytoplasmic side. Endoplasmic reticulum membrane {ECO:0000250}; Peripheral membrane protein {ECO:0000250}. Note=Associates with membranes in a GTP-dependent manner. {ECO:0000250}.
Signal recognition particle receptor subunit alpha	SRPRA	70 kDa	6734	P08240	569	580	m7: Oxidation (+15.99)	ALADHSmAQTPR	23.2111	20.9647	20.4582	23.5026	21.6361	21.3806	24.0703	19.7865	20.416	24.6272	22.209	22.0116	22.7214	21.6692	21.3755	23.2806	22.3996	21.9587	23.2019	21.1929	21.6082	24.633	22.6429	22.1936	0.0529365	1.21153	1.27625	Endoplasmic reticulum membrane; Peripheral membrane protein. Note=Thought to be anchored in the membrane through an interaction with SR-beta, which contains a bona fide transmembrane domain.
Lysine--tRNA ligase	KARS1	68 kDa	3735	Q15046	480	492	m12: Oxidation (+15.99)	EGLTERFELFVmK	24.0842	23.6797	23.3691	24.7592	23.715	23.5312	25.084	22.905	23.0761	23.3542	23.4343	22.7744	23.5946	24.3843	24.2863	24.5372	24.4785	24.1094	24.2157	24.3114	24.2683	23.36	23.8682	22.9565	0.00117597	-0.76345	2.9296	Isoform Cytoplasmic: Cytoplasm. Nucleus. Cell membrane; Peripheral membrane protein. Secreted. Note=Secretion is induced by TNF-alpha.; SUBCELLULAR LOCATION: Isoform Mitochondrial: Mitochondrion.
Hydroxysteroid dehydrogenase-like protein 2	HSDL2	45 kDa	84263	Q6YN16	353	378	m17: Oxidation (+15.99)	GGNVGYGEPSDQADVVmSMTTDDFVK	22.2665	20.2262	20.821	22.2409	22.1105	20.6107	23.0287	20.1406	22.0277	23.8071	23.4737	23.6776	21.7768	20.9308	21.7382	22.0188	22.874	21.1889	22.1603	21.547	23.2199	23.8128	23.9076	23.8596	2.63043e-05	2.02858	4.57997	Peroxisome {ECO:0000269|PubMed:19703561}.
Proteasome subunit alpha type-7	PSMA7	28 kDa	5688	O14818	62	81	m10: Oxidation (+15.99)	IcALDDNVcmAFAGLTADAR	18.0115	22.4967	22.143	23.9725	22.9058	21.7506	23.8731	19.5337	20.0242	20.25	21.1857	21.0845	17.5219	23.2013	23.0603	23.7505	23.6692	22.3288	23.0047	20.9401	21.2164	20.2558	21.6196	21.2666	0.680366	-0.442883	0.167258	Cytoplasm. Nucleus.
Acetyl-CoA acetyltransferase, mitochondrial	ACAT1	45 kDa	38	P24752	88	105	m4: Oxidation (+15.99)	EAYmGNVLQGGEGQAPTR	24.0823	23.0509	22.6021	23.6148	23.5693	23.8506	23.7958	22.7024	23.7643	24.3132	24.7895	24.7937	23.5926	23.7554	23.5193	23.3928	24.3327	24.4288	22.9274	24.1088	24.9565	24.319	25.2234	24.9757	0.00840058	1.02203	2.07569	Mitochondrion.
Histidine--tRNA ligase, cytoplasmic	HARS	57 kDa	3035	P12081	363	373	m7: Oxidation (+15.99)	YDGLVGmFDPK	20.098	20.0983	19.9678	22.2459	#NUM!	#NUM!	23.3427	#NUM!	20.0824	21.5731	21.4548	21.3187	19.6084	20.8028	20.885	22.0239	14.9672	16.9134	22.4743	17.7073	21.2746	21.5789	21.8887	21.5008	0.245753	1.49139	0.609502	Cytoplasm.
Protein-glutamine gamma-glutamyltransferase 2	TGM2	77 kDa	7052	P21980	465	476	m9: Oxidation (+15.99)	LAEKEETGmAMR	23.5066	22.0117	20.856	23.08	22.8848	21.2618	23.2005	22.3601	21.1621	18.3026	19.833	19.5101	23.017	22.7163	21.7732	22.858	23.6483	21.84	22.3321	23.7665	22.3544	18.3084	20.2669	19.6922	6.60936e-07	-3.46736	6.17984	0
Cytosolic phospholipase A2	PLA2G4A	85 kDa	5321	P47712	710	719	m3: Oxidation (+15.99)	EAmVESIEYR	24.3572	24.7595	22.2152	24.0184	24.1034	23.9957	24.3081	23.0984	22.5224	23.6992	24.686	25.0799	23.8675	25.4641	23.1324	23.7964	24.8669	24.5738	23.4397	24.5049	23.7146	23.705	25.1199	25.2619	0.312005	0.411458	0.505838	Cytoplasm. Cytoplasmic vesicle. Note=Translocates to membrane vesicles in a calcium-dependent fashion.
Peptidyl-prolyl cis-trans isomerase FKBP5	FKBP5	51 kDa	2289	Q13451	253	262	m7: Oxidation (+15.99)	AKESWEmDTK	23.2141	16.4967	20.9969	23.8265	21.0615	22.0991	23.7578	20.2853	21.1202	23.185	21.7743	21.8803	22.7244	17.2013	21.9141	23.6044	21.825	22.6773	22.8894	21.6918	22.3125	23.1908	22.2082	22.0624	0.503667	0.607533	0.297857	Cytoplasm. Nucleus.
Condensin complex subunit 1	NCAPD2	157 kDa	9918	Q15021	50	71	m7: Oxidation (+15.99)	AQGPLAmLQHFDTIYSILHHFR	23.4334	18.0804	20.9083	21.1059	20.2701	#NUM!	22.6923	20.4648	18.8592	19.7557	21.5599	20.1451	22.9437	18.785	21.8256	20.8838	21.0336	16.1049	21.8239	21.8713	20.0514	19.7614	21.9938	20.3271	0.957674	-0.0542917	0.0187823	Nucleus {ECO:0000269|PubMed:10958694}. Cytoplasm {ECO:0000269|PubMed:10958694}. Chromosome {ECO:0000269|PubMed:10958694}. Note=In interphase cells, the majority of the condensin complex is found in the cytoplasm, while a minority of the complex is associated with chromatin. A subpopulation of the complex however remains associated with chromosome foci in interphase cells. During mitosis, most of …
Transmembrane emp24 domain-containing protein 2	TMED2	23 kDa	10959	Q15363	118	145	m4: Oxidation (+15.99), m16: Oxidation (+15.99)	GQDmETEAHQNKLEEmINELAVAMTAVK	26.108	24.1103	23.0333	25.533	23.6022	24.5598	25.9547	22.8391	23.3444	25.9312	25.4429	25.2564	25.6184	24.8148	23.9505	25.3109	24.3656	25.138	25.0863	24.2455	24.5366	25.937	25.8768	25.4384	0.00636422	0.891508	2.19625	Cytoplasmic vesicle membrane; Single-pass type I membrane protein. Cytoplasmic vesicle, COPI-coated vesicle membrane; Single-pass type I membrane protein. Golgi apparatus, cis-Golgi network membrane; Single-pass type I membrane protein. Golgi apparatus, Golgi stack membrane; Single-pass type I membrane protein. Endoplasmic reticulum membrane; Single-pass type I membrane protein. Endoplasmic retic…
Folate receptor alpha	FOLR1	30 kDa	2348	P15328	209	227	m4: Oxidation (+15.99)	cIQmWFDPAQGNPNEEVAR	26.8486	24.6432	24.405	26.7811	24.3009	25.4204	27.1551	23.4666	25.0357	26.258	25.1244	26.1032	26.359	25.3478	25.3222	26.559	25.0643	25.9986	26.2867	24.8731	26.228	26.2638	25.5583	26.2852	0.618006	0.164192	0.209007	Cell membrane; Lipid-anchor, GPI-anchor. Secreted {ECO:0000305}. Cytoplasmic vesicle. Cytoplasmic vesicle, clathrin-coated vesicle. Endosome. Apical cell membrane {ECO:0000250}. Note=Endocytosed into cytoplasmic vesicles and then recycled to the cell membrane.
DNA (cytosine-5)-methyltransferase 1	DNMT1	183 kDa	1786	P26358	838	861	m8: Oxidation (+15.99), m12: Oxidation (+15.99)	APSENWAmEGGmDPESLLEGDDGK	22.767	21.2847	16.9351	22.7327	16.9252	19.2985	23.5483	17.5927	19.8154	23.2414	20.8157	21.4746	22.2774	21.9892	17.8524	22.5107	17.6887	19.8767	22.6799	18.9991	21.0076	23.2472	21.2496	21.6566	0.182874	1.44676	0.737849	Nucleus {ECO:0000269|PubMed:12145218}.
Ran GTPase-activating protein 1	RANGAP1	64 kDa	5905	P46060	531	553	m10: Oxidation (+15.99)	AIANLYGPLmALNHMVQQDYFPK	23.42	21.6997	20.1483	23.4957	19.9648	19.791	23.6203	20.5714	19.5736	22.5807	20.0988	20.5922	22.9303	22.4042	21.0656	23.2736	20.7282	20.3691	22.7519	21.9778	20.7658	22.5864	20.5327	20.7743	0.435019	-0.513467	0.361492	Cytoplasm. Nucleus membrane; Peripheral membrane protein; Cytoplasmic side. Chromosome, centromere, kinetochore {ECO:0000250}. Cytoplasm, cytoskeleton, spindle pole {ECO:0000250}. Note=Cytoplasmic during interphase. Targeted to the nuclear rim after sumoylation. During mitosis, associates with mitotic spindles. Association with kinetochores appears soon after nuclear envelope breakdown and persis…
Alanine--tRNA ligase, cytoplasmic	AARS	107 kDa	16	P49588	880	898	m1: Oxidation (+15.99), m9: Oxidation (+15.99)	mHSPQTSAmLFTVDNEAGK	25.0948	23.8482	22.8522	24.7819	24.1868	23.5586	25.2873	23.1895	21.2514	21.5077	22.7369	21.6647	24.6051	24.5528	23.7695	24.5598	24.9502	24.1368	24.4189	24.5959	22.4436	21.5135	23.1708	21.8467	0.00016691	-1.96738	3.77752	Cytoplasm {ECO:0000255|HAMAP-Rule:MF_03133}.
Splicing factor 3A subunit 3	SF3A3	59 kDa	10946	Q12874	97	115	m10: Oxidation (+15.99)	KHPNEIcVPmSVEFEELLK	22.2877	18.8864	18.763	20.7213	20.6222	21.1149	20.5077	21.5633	19.6973	23.5236	21.7367	20.1184	21.7981	19.591	19.6803	20.4993	21.3857	21.6931	19.6393	22.9697	20.8896	23.5294	22.1706	20.3005	0.0642553	1.4916	1.19209	Nucleus speckle.
Protein DEK	DEK	43 kDa	7913	P35659	179	187	m6: Oxidation (+15.99)	ILNFLmHPK	21.9362	23.3091	22.0622	23.9606	22.3559	22.4293	24.0039	20.5731	21.9355	24.215	22.1435	22.1114	21.4466	24.0137	22.9795	23.7385	23.1193	23.0074	23.1356	21.9796	23.1277	24.2207	22.5774	22.2935	0.373258	0.457783	0.427991	Nucleus {ECO:0000269|PubMed:17524367, ECO:0000269|PubMed:19695025}. Note=Enriched in regions where chromatin is decondensed or sparse in the interphase nuclei.
Flap endonuclease 1	FEN1	43 kDa	2237	P39748	74	93	m1: Oxidation (+15.99)	mMENGIKPVYVFDGKPPQLK	25.0435	22.5661	22.6093	24.0788	22.2653	23.3633	24.6059	21.043	22.2321	22.2797	22.8867	24.1548	24.5539	23.2707	23.5266	23.8567	23.0288	23.9415	23.7375	22.4494	23.4244	22.2854	23.3206	24.3369	0.220107	-0.489975	0.657366	Isoform 1: Nucleus, nucleolus. Nucleus, nucleoplasm. Note=Resides mostly in the nucleoli and relocalizes to the nucleoplasm upon DNA damage.; SUBCELLULAR LOCATION: Isoform FENMIT: Mitochondrion {ECO:0000255|HAMAP-Rule:MF_03140, ECO:0000269|PubMed:23675412}.
Serine/threonine-protein phosphatase PP1-alpha catalytic subunit	PPP1CA	38 kDa	5499	P62136	169	187	m15: Oxidation (+15.99)	IFccHGGLSPDLQSmEQIR	22.4609	19.5933	21.2	22.1943	21.3614	21.9967	22.9359	19.6863	21.2423	18.7287	21.9014	22.2369	21.9713	20.2978	22.1173	21.9722	22.1248	22.5749	22.0675	21.0927	22.4345	18.7345	22.3353	22.4189	0.0616709	-1.30938	1.20992	Cytoplasm. Nucleus. Nucleus, nucleoplasm. Nucleus, nucleolus. Note=Primarily nuclear and largely excluded from the nucleolus. Highly mobile in cells and can be relocalized through interaction with targeting subunits. NOM1 plays a role in targeting this protein to the nucleolus. In the presence of PPP1R8 relocalizes from the nucleus to nuclear speckles.
Serine/threonine-protein phosphatase 2A catalytic subunit alpha isoform	PPP2CA	36 kDa	5515	P67775	240	254	m6: Oxidation (+15.99)	AHQLVmEGYNWcHDR	24.2685	23.0986	23.1788	23.9465	23.5919	23.3695	25.2014	22.1356	23.0662	22.444	23.5913	23.8188	23.7788	23.8032	24.0961	23.7244	24.3554	23.9476	24.333	23.542	24.2584	22.4498	24.0252	24.0008	0.0243708	-0.723667	1.61313	Cytoplasm {ECO:0000269|PubMed:16541025}. Nucleus {ECO:0000269|PubMed:16541025}. Chromosome, centromere {ECO:0000269|PubMed:16541025}. Cytoplasm, cytoskeleton, spindle pole {ECO:0000269|PubMed:16541025}. Note=In prometaphase cells, but not in anaphase cells, localizes at centromeres. During mitosis, also found at spindle poles. Centromeric localization requires the presence of SGOL2 (By similarity…
CD44 antigen	CD44	82 kDa	960	P16070	716	731	m10: Oxidation (+15.99)	ESSETPDQFmTADETR	26.9308	25.1262	24.246	26.547	25.2611	24.701	27.0089	24.3943	24.0449	27.524	26.4646	26.289	26.4411	25.8307	25.1633	26.3249	26.0246	25.2792	26.1405	25.8008	25.2372	27.5297	26.8985	26.471	0.000512078	1.24126	3.29066	Cell membrane; Single-pass type I membrane protein. Note=Colocalizes with actin in membrane protrusions at wounding edges. {ECO:0000250}.
Spermidine synthase	SRM	34 kDa	6723	P19623	149	161	m12: Oxidation (+15.99)	LTLHVGDGFEFmK	24.3757	21.9748	19.8207	23.5614	22.0492	20.8434	24.6114	20.7589	20.7856	21.2179	22.499	21.6784	23.886	22.6793	20.7379	23.3393	22.8126	21.4215	23.743	22.1653	21.9779	21.2236	22.9329	21.8604	0.158432	-0.8503	0.800156	0
Serine-threonine kinase receptor-associated protein	STRAP	38 kDa	11171	Q9Y3F4	85	100	m11: Oxidation (+15.99)	VWDAVSGDELmTLAHK	24.1215	21.8173	21.6814	23.3031	22.6621	20.6804	24.32	21.6389	20.8249	22.0333	22.0115	20.0617	23.6318	22.5219	22.5987	23.0811	23.4255	21.2585	23.4516	23.0453	22.0172	22.039	22.4454	20.2437	0.0161589	-1.21771	1.79159	Cytoplasm. Nucleus. Note=Localized predominantly in the cytoplasm but also found in the nucleus.
Dynamin-1-like protein	DNM1L	82 kDa	10059	O00429	693	709	m14: Oxidation (+15.99)	SSLLDDLLTESEDmAQR	23.0003	17.5664	18.9693	21.6273	19.6031	#NUM!	23.4733	18.3054	18.5607	18.3551	#NUM!	18.6896	22.5107	18.271	19.8866	21.4053	20.3666	18.4699	22.605	19.7118	19.7529	18.3609	18.1969	18.8717	0.0529878	-1.87486	1.27582	Cytoplasm, cytosol. Golgi apparatus. Endomembrane system; Peripheral membrane protein. Mitochondrion outer membrane; Peripheral membrane protein. Peroxisome. Membrane, clathrin-coated pit {ECO:0000250}. Cytoplasmic vesicle, secretory vesicle, synaptic vesicle membrane {ECO:0000250}. Note=Mainly cytosolic. Translocated to the mitochondrial membrane through O-GlcNAcylation and interaction with FIS1…
AP-1 complex subunit beta-1	AP1B1	105 kDa	162	Q10567	889	901	m7: Oxidation (+15.99)	NVEGQDmLYQSLK	21.4216	19.8451	20.1584	22.7364	21.711	21.112	23.7455	20.8593	19.4519	21.4384	20.3504	21.7745	20.9319	20.5496	21.0757	22.5143	22.4744	21.6902	22.8771	22.2657	20.6441	21.4441	20.7843	21.9565	0.495096	-0.349758	0.305311	Golgi apparatus. Cytoplasmic vesicle, clathrin-coated vesicle membrane; Peripheral membrane protein; Cytoplasmic side. Note=Component of the coat surrounding the cytoplasmic face of coated vesicles located at the Golgi complex.
Signal transducer and activator of transcription 3	STAT3	88 kDa	6774	P40763	659	685	m2: Oxidation (+15.99)	ImDATNILVSPLVYLYPDIPKEEAFGK	22.8771	20.682	20.9843	23.1863	21.4468	19.7285	23.8105	20.2037	17.0238	19.672	20.0346	#NUM!	22.3874	21.3866	21.9015	22.9642	22.2102	20.3067	22.9421	21.6101	18.216	19.6778	20.4685	17.8239	0.0100357	-2.33075	1.99845	Cytoplasm. Nucleus. Note=Shuttles between the nucleus and the cytoplasm. Translocated into the nucleus upon tyrosine phosphorylation and dimerization, in response to signaling by activated FGFR1, FGFR2, FGFR3 or FGFR4. Constitutive nuclear presence is independent of tyrosine phosphorylation. Predominantly present in the cytoplasm without stimuli. Upon leukemia inhibitory factor (LIF) stimulation,…
S-phase kinase-associated protein 1	SKP1	19 kDa	6500	P63208	29	56	m2: Oxidation (+15.99), m8: Oxidation (+15.99)	TmLEDLGmDDEGDDDPVPLPNVNAAILK	22.4015	18.1907	18.9092	21.4897	18.8217	19.3648	22.0905	16.7892	#NUM!	21.6032	19.8804	20.7947	21.9118	18.8953	19.8265	21.2676	19.5851	19.943	21.2221	18.1956	16.4173	21.609	20.3143	20.9768	0.264835	1.00204	0.577024	0
Perilipin-3	PLIN3	47 kDa	10226	O60664	181	195	m4: Oxidation (+15.99)	LGQmVLSGVDTVLGK	24.7834	20.8442	21.9816	24.4182	21.6774	22.6341	25.0471	21.8907	20.0485	23.9484	21.9482	22.3896	24.2937	21.5488	22.8989	24.1962	22.4408	23.2123	24.1787	23.2971	21.2407	23.9542	22.3821	22.5717	0.89944	-0.077	0.0460279	Cytoplasm {ECO:0000269|PubMed:15545278, ECO:0000269|PubMed:9590177}. Endosome membrane {ECO:0000305}; Peripheral membrane protein {ECO:0000305}; Cytoplasmic side {ECO:0000305}. Lipid droplet {ECO:0000305}. Note=Membrane associated on endosomes. Detected in the envelope and the core of lipid bodies and in lipid sails.
Replication protein A 70 kDa DNA-binding subunit	RPA1	68 kDa	6117	P27694	589	600	m4: Oxidation (+15.99)	ATVmDVKPVDYR	23.2517	19.8467	16.8531	22.9059	16.6017	18.4084	23.3044	#NUM!	17.202	22.537	22.9192	22.023	22.762	20.5513	17.7703	22.6839	17.3652	18.9865	22.436	16.6989	18.3942	22.5428	23.3531	22.205	0.0985391	2.26112	1.00639	Nucleus {ECO:0000269|PubMed:17959650}. Nucleus, PML body {ECO:0000269|PubMed:17959650}. Note=Enriched in PML bodies in cells displaying alternative lengthening of their telomeres. {ECO:0000269|PubMed:17959650}.
Destrin	DSTN	19 kDa	11034	P60981	70	78	m5: Oxidation (+15.99)	HFVGmLPEK	25.4539	24.7938	24.3102	24.1437	24.9114	23.7729	26.3204	23.2657	22.4875	17.5858	22.7214	23.4404	24.9643	25.4983	25.2275	23.9217	25.6749	24.3511	25.452	24.6721	23.6798	17.5915	23.1553	23.6224	0.0021957	-3.08337	2.65843	0
Unconventional myosin-Ie	MYO1E	127 kDa	4643	Q12965	680	691	m11: Oxidation (+15.99)	APESLFLLEEmR	23.5081	20.4135	#NUM!	23.518	19.9182	#NUM!	24.1911	19.0584	#NUM!	22.6562	20.5891	18.8843	23.0184	21.118	17.6202	23.2959	20.6817	17.1346	23.3228	20.4648	16.8921	22.6619	21.023	19.0663	0.788756	0.382033	0.103057	Cytoplasm. Cytoplasm, cytoskeleton. Cytoplasmic vesicle. Cytoplasmic vesicle, clathrin-coated vesicle. Cell junction {ECO:0000250}. Note=Colocalizes with F-actin (By similarity). In cultured podocytes, it localizes close to and is associated with the cytoplasmic membrane, with enrichment at the lamellipodia tips. Colocalizes with cytoplasmic vesicles, including endocytic clathrin-coated vesicles.…
N-alpha-acetyltransferase 15, NatA auxiliary subunit	NAA15	101 kDa	80155	Q9BXJ9	119	128	m9: Oxidation (+15.99)	DLSLLQIQmR	24.0001	22.9207	19.5109	23.5932	19.9372	19.7392	24.3642	20.2397	18.2657	22.079	20.047	20.7061	23.5104	23.6253	20.4282	23.3711	20.7006	20.3174	23.4958	21.6461	19.458	22.0848	20.4809	20.8881	0.47101	-0.655883	0.32697	Cytoplasm. Nucleus. Note=Mainly cytoplasmic, nuclear in some cases. Present in the free cytosolic and cytoskeleton-bound polysomes, but not in the membrane-bound polysomes.
Mitochondrial carrier homolog 2	MTCH2	33 kDa	23788	Q9Y6C9	148	155	m2: Oxidation (+15.99)	SmVQFIGR	21.6513	21.9169	18.3719	22.9732	21.7963	19.4801	23.5346	21.4866	#NUM!	22.6156	23.6735	22.1738	21.1617	22.6214	19.2892	22.7511	22.5597	20.0583	22.6662	22.893	16.9765	22.6214	24.1074	22.3559	0.143322	1.52664	0.843687	Mitochondrion inner membrane {ECO:0000305}; Multi-pass membrane protein {ECO:0000305}.
26S proteasome non-ATPase regulatory subunit 14	PSMD14	35 kDa	10213	O00487	47	68	m11: Oxidation (+15.99)	AGVPMEVMGLmLGEFVDDYTVR	24.4407	22.1254	22.4678	24.4801	23.5868	22.9251	25.0266	22.4894	22.4743	24.3303	24.5314	23.9119	23.951	22.83	23.3851	24.258	24.3503	23.5032	24.1582	23.8959	23.6665	24.3361	24.9653	24.0939	0.0377245	0.577533	1.42338	0
Elongation factor 1-beta	EEF1B2	25 kDa	1933	P24534	140	157	m16: Oxidation (+15.99)	SSILLDVKPWDDETDmAK	25.9738	24.1146	23.7197	25.9472	23.48	23.1667	26.8865	22.7672	22.7485	24.425	24.95	24.5759	25.4841	24.8191	24.637	25.7252	24.2435	23.7449	26.0181	24.1736	23.9408	24.4308	25.3839	24.758	0.612599	-0.22485	0.212824	0
Structural maintenance of chromosomes protein 4	SMC4	147 kDa	10051	Q9NTJ3	225	241	m13: Oxidation (+15.99)	FLILQGEVEQIAmMKPK	23.9256	22.1264	17.9519	22.638	21.1383	#NUM!	23.8337	21.2492	20.8926	22.6578	19.5818	19.6215	23.4359	22.831	18.8691	22.4159	21.9018	18.3163	22.9654	22.6557	22.0848	22.6636	20.0157	19.8036	0.505122	-0.6711	0.296603	Nucleus {ECO:0000269|PubMed:10958694}. Cytoplasm {ECO:0000269|PubMed:10958694}. Chromosome {ECO:0000269|PubMed:10958694}. Note=In interphase cells, the majority of the condensin complex is found in the cytoplasm, while a minority of the complex is associated with chromatin. A subpopulation of the complex however remains associated with chromosome foci in interphase cells. During mitosis, most of …
Hypoxanthine-guanine phosphoribosyltransferase	HPRT1	25 kDa	3251	P00492	56	69	m2: Oxidation (+15.99)	EmGGHHIVALcVLK	23.1643	22.059	23.498	24.1377	21.2093	21.6635	25.4495	21.6522	16.7743	22.7404	18.1944	21.4038	22.6747	22.7636	24.4153	23.9157	21.9728	22.2417	24.5811	23.0586	17.9665	22.7462	18.6283	21.5858	0.223018	-1.42177	0.651661	Cytoplasm.
40S ribosomal protein S6	RPS6	29 kDa	6194	P62753	32	46	m1: Oxidation (+15.99)	mATEVAADALGEEWK	26.8141	24.8423	24.5846	25.9025	25.0559	24.8413	26.435	24.3433	24.9089	26.8357	25.9646	25.7838	26.3244	25.5469	25.5018	25.6804	25.8194	25.4195	25.5666	25.7498	26.1012	26.8414	26.3985	25.9658	0.00127294	0.765075	2.89519	0
Vesicular integral-membrane protein VIP36	LMAN2	40 kDa	10960	Q12907	57	89	m16: Oxidation (+15.99), m26: Oxidation (+15.99)	EHSLIKPYQGVGSSSmPLWDFQGSTmLTSQYVR	25.2686	23.6685	22.6656	24.2915	23.0271	23.3651	25.1859	22.0748	22.9679	25.195	24.6637	24.4299	24.779	24.3731	23.5829	24.0694	23.7906	23.9432	24.3175	23.4812	24.1602	25.2008	25.0976	24.6119	0.000922576	0.920217	3.035	Endoplasmic reticulum-Golgi intermediate compartment membrane {ECO:0000269|PubMed:10444376}; Single-pass type I membrane protein {ECO:0000269|PubMed:10444376}. Golgi apparatus membrane {ECO:0000269|PubMed:10444376}; Single-pass membrane protein {ECO:0000269|PubMed:10444376}. Endoplasmic reticulum membrane {ECO:0000269|PubMed:10444376}; Single-pass type I membrane protein {ECO:0000269|PubMed:10444…
26S proteasome non-ATPase regulatory subunit 5	PSMD5	56 kDa	5711	Q16401	276	292	m8: Oxidation (+15.99)	FFGNLAVmDSPQQIcER	22.7663	21.6227	20.8908	22.5673	#NUM!	22.5453	23.1505	20.8948	18.71	21.8718	22.3643	20.9252	22.2766	22.3273	21.8081	22.3452	18.3316	23.1235	22.2821	22.3013	19.9022	21.8776	22.7982	21.1072	0.922531	0.0710417	0.0350192	0
Chloride intracellular channel protein 4	CLIC4	29 kDa	25932	Q9Y696	178	194	m7: Oxidation (+15.99)	FLDGNEmTLADcNLLPK	24.4715	22.2979	21.8699	23.9121	21.4936	21.5117	24.9113	21.119	20.3434	22.085	22.3604	22.4868	23.9819	23.0025	22.7872	23.69	22.257	22.0898	24.0429	22.5255	21.5357	22.0908	22.7943	22.6689	0.188497	-0.632333	0.724696	Cytoplasm, cytoskeleton, microtubule organizing center, centrosome. Cytoplasmic vesicle membrane {ECO:0000305}; Single-pass membrane protein {ECO:0000305}. Nucleus matrix. Cell membrane {ECO:0000305}; Single-pass membrane protein {ECO:0000305}. Mitochondrion. Cell junction. Note=Colocalized with AKAP9 at the centrosome and midbody. Exists both as soluble cytoplasmic protein and as membrane protei…
Structural maintenance of chromosomes protein 2	SMC2	136 kDa	10592	O95347	987	997	m2: Oxidation (+15.99)	AmNVLTEAEER	22.8269	19.8338	20.0376	22.0068	19.34	18.8345	23.1315	19.2297	19.3426	22.8426	21.6729	21.7404	22.3372	20.5384	20.9549	21.7848	20.1034	19.4127	22.2631	20.6361	20.5348	22.8484	22.1068	21.9224	0.0532686	1.14765	1.27353	Nucleus {ECO:0000269|PubMed:10958694}. Cytoplasm {ECO:0000269|PubMed:10958694}. Chromosome {ECO:0000269|PubMed:10958694}. Note=In interphase cells, the majority of the condensin complex is found in the cytoplasm, while a minority of the complex is associated with chromatin. A subpopulation of the complex however remains associated with chromosome foci in interphase cells. During mitosis, most of …
Procollagen galactosyltransferase 1	COLGALT1	72 kDa	79709	Q8NBJ5	196	212	m10: Oxidation (+15.99)	AAYSNFWcGmTSQGYYK	23.1256	21.3649	21.9176	24.4981	19.8981	21.6011	24.2296	20.2772	21.6741	25.1271	22.3364	22.4883	22.6359	22.0695	22.8348	24.276	20.6615	22.1793	23.3612	21.6836	22.8664	25.1329	22.7703	22.6703	0.0756995	1.23657	1.12091	Endoplasmic reticulum lumen {ECO:0000255|PROSITE-ProRule:PRU10138, ECO:0000269|PubMed:20470363}. Note=Colocalized with PLOD3 and mannose binding lectin.
Programmed cell death protein 6	PDCD6	22 kDa	10016	O75340	105	116	m5: Oxidation (+15.99)	DNSGmIDKNELK	24.5656	22.0519	20.5665	22.3557	22.4865	22.0955	22.5574	19.8398	#NUM!	24.402	23.7929	22.5558	24.0759	22.7565	21.4838	22.1336	23.2499	22.6737	21.689	21.2463	16.9025	24.4078	24.2268	22.7379	0.0873351	1.87258	1.05881	Nucleus membrane; Peripheral membrane protein. Endoplasmic reticulum membrane; Peripheral membrane protein. Nucleus. Endosome. Note=Interaction with RBM22 induces relocalization from the cytoplasm to the nucleus. Translocated from the cytoplasm to the nucleus after heat shock cell treatment. Accumulates in cytoplasmic vesicle-like organelles after heat shock treatment, which may represent stress …
Coiled-coil domain-containing protein 47	CCDC47	56 kDa	57003	Q96A33	375	392	m11: Oxidation (+15.99)	DMEALLPLMNmVIYSIDK	22.9201	20.6973	21.2054	23.7801	20.7988	22.9222	23.4713	21.0221	21.3361	24.9523	24.0097	24.2213	22.4304	21.4018	22.1227	23.558	21.5623	23.5004	22.603	22.4285	22.5284	24.9581	24.4436	24.4033	0.000212075	2.14154	3.67351	Membrane {ECO:0000305}; Single-pass membrane protein {ECO:0000305}.
Adipocyte plasma membrane-associated protein	APMAP	46 kDa	57136	Q9HDC9	225	238	m7: Oxidation (+15.99)	DYLLLVmEGTDDGR	21.5833	19.8173	19.4867	22.7055	19.3036	22.5212	21.2379	20.1966	21.8137	24.3608	23.3542	22.7672	21.0937	20.5218	20.404	22.4834	20.067	23.0994	20.3696	21.6031	23.006	24.3665	23.7881	22.9493	0.00218081	2.66734	2.66138	Membrane {ECO:0000269|PubMed:18513186}; Single-pass type II membrane protein {ECO:0000269|PubMed:18513186}.
Cytosol aminopeptidase	LAP3	56 kDa	51056	P28838	304	321	m3: Oxidation (+15.99)	ADmGGAATIcSAIVSAAK	22.5625	22.3939	20.704	23.5008	22.3151	22.741	24.3971	21.7241	21.5137	24.0762	23.1904	23.1329	22.0729	23.0985	21.6212	23.2788	23.0785	23.3192	23.5287	23.1305	22.706	24.0819	23.6243	23.3149	0.015975	0.959525	1.79656	Cytoplasm.
40S ribosomal protein S16	RPS16	16 kDa	6217	P62249	38	45	m4: Oxidation (+15.99)	PLEmIEPR	25.0007	23.4166	22.2896	23.7727	24.0227	21.7978	23.7994	20.8528	22.1908	24.6025	24.2296	22.8243	24.5111	24.1212	23.2068	23.5507	24.7861	22.376	22.931	22.2592	23.383	24.6082	24.6635	23.0063	0.167511	0.686108	0.775958	0
Coatomer subunit beta'	COPB2	102 kDa	9276	P35606	69	82	m11: Oxidation (+15.99)	KNWVVTGADDmQIR	21.8331	19.8337	18.1853	23.5425	#NUM!	20.7198	23.7525	#NUM!	19.5313	23.6305	23.0784	21.7919	21.3434	20.5382	19.1026	23.3204	17.0252	21.2979	22.8841	17.0015	20.7235	23.6362	23.5123	21.9739	0.0718301	2.27935	1.14369	Cytoplasm, cytosol {ECO:0000250}. Golgi apparatus membrane {ECO:0000250}; Peripheral membrane protein {ECO:0000250}; Cytoplasmic side {ECO:0000250}. Cytoplasmic vesicle, COPI-coated vesicle membrane {ECO:0000250}; Peripheral membrane protein {ECO:0000250}; Cytoplasmic side {ECO:0000250}. Note=The coatomer is cytoplasmic or polymerized on the cytoplasmic side of the Golgi, as well as on the vesicl…
40S ribosomal protein S18	RPS18	18 kDa	6222	P62269	67	75	m5: Oxidation (+15.99)	VITImQNPR	24.2266	23.9761	23.2416	24.1956	24.5761	23.7623	25.2203	21.4912	22.8629	21.7233	24.5939	24.2318	23.7369	24.6807	24.1588	23.9735	25.3396	24.3405	24.352	22.8976	24.0552	21.7291	25.0278	24.4139	0.737726	-0.185233	0.132105	Cytoplasm.
Glutathione S-transferase kappa 1	GSTK1	25 kDa	373156	Q9Y2Q3	145	158	m3: Oxidation (+15.99)	AGmSAEQAQGLLEK	25.1879	24.1981	23.1439	24.2652	22.6344	23.4821	24.611	22.6137	21.9761	25.0681	25.3914	24.9783	24.6982	24.9027	24.0612	24.0431	23.3978	24.0603	23.7427	24.0201	23.1683	25.0738	25.8253	25.1603	0.000323465	1.31149	3.49017	Peroxisome {ECO:0000269|PubMed:14742434}.
Nascent polypeptide-associated complex subunit alpha, muscle-specific form	NACA	205 kDa	4666	E9PAV3	2043	2055	m6: Oxidation (+15.99)	DIELVmSQANVSR	25.6338	23.9971	21.8624	24.8516	23.4237	22.9394	25.3336	22.9454	22.7977	24.2078	24.7655	23.7631	25.1441	24.7016	22.7797	24.6296	24.1871	23.5176	24.4653	24.3518	23.9899	24.2135	25.1994	23.9452	0.822367	0.0832833	0.0849345	Cytoplasm {ECO:0000250}. Nucleus {ECO:0000250}.
Septin-2	SEPTIN2	41 kDa	4735	Q15019	310	325	m7: Oxidation (+15.99)	KVENEDmNKDQILLEK	24.6437	22.6349	22.0779	24.4825	24.2689	22.5408	24.849	21.7413	21.4749	22.5787	23.5537	22.4561	24.1541	23.3395	22.9951	24.2604	25.0324	23.119	23.9807	23.1477	22.6671	22.5845	23.9876	22.6381	0.0644176	-0.790383	1.191	Cytoplasm {ECO:0000269|PubMed:15774761}. Cytoplasm, cytoskeleton {ECO:0000269|PubMed:15774761}. Cytoplasm, cytoskeleton, spindle {ECO:0000269|PubMed:15774761}. Chromosome, centromere, kinetochore {ECO:0000269|PubMed:15774761}. Cleavage furrow {ECO:0000269|PubMed:15774761}. Midbody {ECO:0000269|PubMed:15774761}. Cytoplasm, cell cortex {ECO:0000269|PubMed:15774761}. Cell projection, cilium membrane…
Membrane-associated progesterone receptor component 2	PGRMC2	24 kDa	10424	O15173	163	184	m18: Oxidation (+15.99)	DALRDEYDDLSDLNAVQmESVR	23.5941	21.0593	21.447	22.8907	20.4591	21.8732	23.3608	20.2136	20.7844	24.2585	23.2291	23.7235	23.1045	21.7638	22.3642	22.6686	21.2226	22.4514	22.4924	21.62	21.9767	24.2642	23.663	23.9055	4.16334e-05	1.72694	4.38056	Membrane {ECO:0000305}; Single-pass membrane protein {ECO:0000305}.
RNA transcription, translation and transport factor protein	RTRAF	28 kDa	51637	Q9Y224	132	145	m4: Oxidation (+15.99)	AGVmALANLLQIQR	24.9798	21.5384	18.9715	23.5167	19.3371	19.661	24.1881	20.5316	18.6401	23.2724	22.1544	20.8981	24.4902	22.2429	19.8888	23.2946	20.1005	20.2391	23.3197	21.938	19.8323	23.2782	22.5883	21.0802	0.711656	0.361125	0.14773	Nucleus. Cytoplasm, cytosol. Cytoplasm, perinuclear region. Cytoplasm, cytoskeleton, microtubule organizing center, centrosome. Note=May localize at the centrosome during mitosis. Shuttles between the cytosol and the nucleus: enters into the nucleus in case of active transcription while it accumulates in cytosol when transcription level is low (PubMed:24608264). {ECO:0000269|PubMed:24608264}.
WD40 repeat-containing protein SMU1	SMU1	58 kDa	55234	Q2TAY7	275	287	m4: Oxidation (+15.99)	DTEmLATGAQDGK	23.5031	19.4396	17.155	23.1488	22.0651	21.3506	23.7586	20.6009	19.1582	22.5506	20.0693	22.0126	23.0135	20.1441	18.0723	22.9268	22.8285	21.9288	22.8902	22.0073	20.3505	22.5563	20.5032	22.1947	0.822223	0.207542	0.0850102	Cytoplasm {ECO:0000250}. Nucleus {ECO:0000250}.
Protein LYRIC	MTDH	64 kDa	92140	Q86UE4	23	33	m2: Oxidation (+15.99)	EmLSVGLGFLR	20.4475	#NUM!	#NUM!	#NUM!	#NUM!	#NUM!	#NUM!	#NUM!	#NUM!	#NUM!	#NUM!	#NUM!	19.9578	16.0978	16.946	16.6701	17.0077	17.2645	17.0093	17.1488	16.6902	15.8402	16.6988	15.5791	0.646479	-0.383583	0.189445	Endoplasmic reticulum membrane; Single-pass membrane protein. Nucleus membrane {ECO:0000250}; Single-pass membrane protein {ECO:0000250}. Cell junction, tight junction {ECO:0000250}. Nucleus, nucleolus {ECO:0000250}. Cytoplasm, perinuclear region. Note=In epithelial cells, recruited to tight junctions (TJ) during the maturation of the TJ complexes. A nucleolar staining may be due to nuclear targe…
Complex I assembly factor ACAD9, mitochondrial	ACAD9	69 kDa	28976	Q9H845	305	316	m3: Oxidation (+15.99)	FSmGSVVAGLLK	21.8971	#NUM!	18.3018	23.1631	20.2014	19.8613	22.8614	19.5548	18.8498	25.2376	23.964	22.7534	21.4074	17.6737	19.2191	22.9411	20.9649	20.4395	21.993	20.9612	20.042	25.2434	24.3979	22.9354	0.000966689	3.46898	3.01471	Mitochondrion {ECO:0000269|PubMed:20816094}.
Proteasome activator complex subunit 2	PSME2	27 kDa	5721	Q9UL46	62	85	m17: Oxidation (+15.99)	APLDIPIPDPPPKDDEmETDKQEK	25.2575	21.3325	23.014	24.9305	22.9374	21.7793	25.3106	20.499	21.0641	23.152	23.412	22.5	24.7678	22.0371	23.9313	24.7084	23.7009	22.3575	24.4423	21.9055	22.2563	23.1578	23.8459	22.6821	0.479516	-0.445025	0.319197	0
Acetyl-CoA carboxylase 1	ACACA	266 kDa	31	Q13085	293	311	m17: Oxidation (+15.99)	DVDDGLQAAEEVGYPVmIK	23.3086	21.941	21.6153	22.3498	22.7768	21.5124	23.3401	21.5551	20.5062	20.2712	20.0324	19.953	22.8189	22.6456	22.5326	22.1278	23.5403	22.0906	22.4718	22.9615	21.6984	20.2769	20.4663	20.1351	2.15331e-07	-2.27957	6.66689	Cytoplasm.
Heat shock 70 kDa protein 4L	HSPA4L	95 kDa	22824	O95757	501	519	m12: Oxidation (+15.99)	QNLEGDHSDAPmETETSFK	23.989	20.8304	21.3985	24.2132	22.6592	22.6429	24.6003	20.4645	21.9277	20.9533	22.6936	22.789	23.4994	21.5349	22.3158	23.9911	23.4227	23.221	23.7319	21.871	23.1199	20.9591	23.1275	22.971	0.0814379	-0.941192	1.08917	Cytoplasm {ECO:0000250}. Nucleus {ECO:0000250}. Note=May translocate to the nucleus after heat shock. {ECO:0000250}.
Activated RNA polymerase II transcriptional coactivator p15	SUB1	14 kDa	10923	P53999	60	68	m4: Oxidation (+15.99)	DDNmFQIGK	27.5991	25.3587	25.2955	26.2048	25.8996	25.3556	26.6071	24.1334	23.9343	26.2042	25.5427	26.7742	27.1094	26.0632	26.2128	25.9827	26.663	25.9337	25.7387	25.5398	25.1265	26.2099	25.9766	26.9562	0.48042	0.229467	0.318379	Nucleus.
Ras-related protein Rap-1A	RAP1A	21 kDa	5906	P62834	105	117	m7: Oxidation (+15.99)	DTEDVPmILVGNK	22.9982	20.8852	20.3349	22.6613	20.5918	20.7171	22.9274	20.3584	20.585	23.1136	22.6296	22.6248	22.5085	21.5898	21.2522	22.4392	21.3552	21.2952	22.059	21.7649	21.7772	23.1194	23.0635	22.8069	0.000921728	1.14018	3.0354	Cell membrane {ECO:0000269|PubMed:11359771}; Lipid-anchor {ECO:0000269|PubMed:11359771}. Cytoplasm {ECO:0000269|PubMed:11359771}. Cytoplasm, perinuclear region {ECO:0000269|PubMed:11359771}. Cell junction {ECO:0000250}. Early endosome {ECO:0000250}. Note=Recruited from early endosome to late endosome compartment after nerve growth factor (NGF) stimulation. Localized with RAPGEF2 at cell-cell junc…
NADH dehydrogenase [ubiquinone] 1 alpha subcomplex subunit 9, mitochondrial	NDUFA9	43 kDa	4704	Q16795	213	222	m8: Oxidation (+15.99)	FLNSFASmHR	23.7948	#NUM!	20.8616	#NUM!	21.1383	#NUM!	23.7291	20.5616	19.3677	23.8175	22.7612	23.3514	23.3052	16.1852	21.7789	16.2387	21.9017	16.8233	22.8607	21.968	20.5599	23.8233	23.1951	23.5334	0.0581507	2.87766	1.23544	Mitochondrion matrix.
Inorganic pyrophosphatase 2, mitochondrial	PPA2	38 kDa	27068	Q9H2U2	85	100	m10: Oxidation (+15.99)	NDEYENLFNmIVEIPR	20.7855	19.2204	#NUM!	20.4634	19.5992	19.9679	20.7712	17.3087	19.6334	21.9158	22.0576	21.6685	20.2958	19.9249	17.7017	20.2414	20.3627	20.5461	19.9028	18.7151	20.8256	21.9215	22.4915	21.8505	0.000268035	2.15675	3.57181	Mitochondrion {ECO:0000305}.
Long-chain-fatty-acid--CoA ligase 4	ACSL4	79 kDa	2182	O60488	100	113	m9: Oxidation (+15.99)	EILSEENEmQPNGK	22.2896	20.608	19.1387	22.8049	19.3483	20.0288	24.1514	18.9437	19.3504	23.6634	19.5761	20.7712	21.7999	21.3126	20.056	22.5828	20.1118	20.6069	23.2831	20.3501	20.5426	23.6692	20.01	20.9532	0.553754	0.495017	0.256683	Mitochondrion outer membrane {ECO:0000250}; Single-pass type III membrane protein {ECO:0000250}. Peroxisome membrane {ECO:0000250}; Single-pass type III membrane protein {ECO:0000250}. Microsome membrane {ECO:0000250}; Single-pass type III membrane protein {ECO:0000250}. Endoplasmic reticulum membrane {ECO:0000250}; Single-pass type III membrane protein {ECO:0000250}.
Cation-independent mannose-6-phosphate receptor	IGF2R	274 kDa	3482	P11717	837	854	m16: Oxidation (+15.99)	DQGSFTEVVSISNLGmAK	20.1699	20.7331	18.8317	20.2148	20.4352	20.1476	#NUM!	18.2566	#NUM!	20.3421	20.8233	19.2464	19.6802	21.4376	19.749	19.9927	21.1987	20.7257	17.6113	19.6631	17.288	20.3479	21.2572	19.4285	0.139593	1.21527	0.855136	Lysosome membrane {ECO:0000269|PubMed:10900005}; Single-pass type I membrane protein {ECO:0000269|PubMed:10900005}. Note=Colocalized with DPP4 in internalized cytoplasmic vesicles adjacent to the cell surface.
Proteasome subunit alpha type-4	PSMA4	29 kDa	5685	P25789	161	176	m14: Oxidation (+15.99)	ATcIGNNSAAAVSmLK	23.3156	21.9051	21.742	23.1355	22.136	22.3912	23.548	21.2993	21.6973	23.2118	23.3586	23.3597	22.826	22.6096	22.6593	22.9135	22.8994	22.9693	22.6797	22.7058	22.8895	23.2176	23.7925	23.5418	6.91674e-06	0.679633	5.1601	Cytoplasm. Nucleus. Cytoplasm, P-body {ECO:0000250}. Note=Colocalizes with TRIM5 in the cytoplasmic bodies. {ECO:0000250}.
V-type proton ATPase catalytic subunit A	ATP6V1A	68 kDa	523	P38606	290	301	m7: Oxidation (+15.99)	DFPELTmEVDGK	23.9279	22.0711	23.1447	24.0168	23.7379	22.1361	24.5571	22.9399	20.4747	24.5074	22.5908	22.2292	23.4382	22.7756	24.062	23.7948	24.5013	22.7143	23.6887	24.3464	21.6669	24.5131	23.0247	22.4112	0.76161	0.152	0.118268	0
Phosphoribosylformylglycinamidine synthase	PFAS	145 kDa	5198	O15067	1291	1300	m5: Oxidation (+15.99)	HLAVmPHPER	24.6176	23.0785	23.4962	24.915	23.8511	22.611	26.007	22.3403	22.4365	23.52	22.3603	23.1486	24.1279	23.7831	24.4135	24.6929	24.6145	23.1892	25.1387	23.7467	23.6288	23.5258	22.7942	23.3307	0.0142069	-0.912625	1.8475	Cytoplasm {ECO:0000250}.
Catenin delta-1	CTNND1	108 kDa	1500	O60716	465	486	m2: Oxidation (+15.99)	DmDLTEVITGTLWNLSSHDSIK	22.1951	21.2764	17.0103	21.5088	19.391	19.017	19.8842	16.3375	19.733	23.1703	21.2886	21.3293	21.7054	21.981	17.9276	21.2868	20.1545	19.5952	19.0158	17.7439	20.9253	23.1761	21.7225	21.5113	0.0151207	2.1535	1.82043	Cytoplasm. Nucleus. Cell membrane. Note=Interaction with GLIS2 promotes nuclear translocation (By similarity). Detected at cell-cell contacts. NANOS1 induces its translocation from sites of cell-cell contact to the cytoplasm. Isoforms 4A and 1AB are excluded from the nucleus. {ECO:0000250}.; SUBCELLULAR LOCATION: Isoform 1A: Nucleus.; SUBCELLULAR LOCATION: Isoform 2A: Nucleus.; SUBCELLULAR LOCATI…
Translocon-associated protein subunit delta	SSR4	19 kDa	6748	P51571	61	73	m4: Oxidation (+15.99)	VQNmALYADVGGK	25.8756	23.6423	22.2738	24.7395	23.2002	22.8359	25.2725	22.3051	21.7892	26.5059	24.8758	25.4271	25.3859	24.3468	23.191	24.5175	23.9636	23.4141	24.4041	23.7115	22.9815	26.5116	25.3097	25.6092	0.000626838	1.82004	3.20284	Endoplasmic reticulum membrane; Single-pass type I membrane protein.
Eukaryotic translation initiation factor 4 gamma 3	EIF4G3	177 kDa	8672	O43432	1200	1214	m10: Oxidation (+15.99)	ESAKPEISAmSAHDK	24.7014	22.7026	21.7211	24.8033	23.6006	20.5372	25.734	22.5017	21.8081	23.1352	23.362	21.6202	24.2117	23.4072	22.6384	24.5812	24.364	21.1153	24.8656	23.9082	23.0004	23.141	23.7959	21.8022	0.227552	-0.776725	0.64292	0
Eukaryotic translation initiation factor 5B	EIF5B	139 kDa	9669	O60841	339	350	n-term: Acetyl (+42.01), m6: Oxidation (+15.99)	ATVKAmQEALAK	23.4361	22.3965	19.8992	23.0002	20.0924	#NUM!	24.5462	19.4567	20.7017	21.2432	20.5584	22.3967	22.9464	23.101	20.8165	22.7781	20.8558	16.0546	23.6778	20.8631	21.8939	21.2489	20.9923	22.5787	0.856913	-0.199692	0.0670631	Cytoplasm {ECO:0000250}.
Phosphoglucomutase-1	PGM1	61 kDa	5236	P36871	444	452	m6: Oxidation (+15.99)	DLEALmFDR	21.8611	21.0995	21.1854	20.5994	21.9303	22.8121	22.7784	21.9822	20.5325	18.709	20.8143	21.366	21.3714	21.8041	22.1026	20.3774	22.6938	23.3902	21.91	23.3887	21.7247	18.7147	21.2481	21.548	0.0176562	-1.50952	1.7531	Isoform 1: Cytoplasm.
Dihydrolipoyllysine-residue succinyltransferase component of 2-oxoglutarate dehydrogenase complex, mitochondrial	DLST	49 kDa	1743	P36957	240	263	m17: Oxidation (+15.99)	EAQNTcAMLTTFNEIDmSNIQEMR	21.5721	21.4679	19.5608	22.4598	21.5491	22.8633	23.4539	21.7666	20.3254	25.1753	23.158	23.6291	21.0824	22.1724	20.4781	22.2377	22.3125	23.4415	22.5855	23.1731	21.5177	25.1811	23.5919	23.8112	0.00229942	2.06282	2.63838	Mitochondrion.
26S proteasome non-ATPase regulatory subunit 6	PSMD6	46 kDa	9861	Q15008	196	217	m19: Oxidation (+15.99)	QAAELFLDTVSTFTSYELmDYK	21.735	#NUM!	#NUM!	19.2887	#NUM!	20.1758	20.8099	#NUM!	#NUM!	20.811	20.3812	20.3617	21.2453	16.9197	17.1981	19.0666	17.0162	20.754	19.9415	19.0273	17.4766	20.8168	20.8151	20.5438	0.179544	1.40169	0.745829	0
Translationally-controlled tumor protein	TPT1	20 kDa	7178	P13693	6	19	m8: Oxidation (+15.99)	DLISHDEmFSDIYK	26.4502	24.2469	24.3545	26.4389	24.0333	23.6858	27.0288	23.9051	22.8073	24.11	24.3418	24.086	25.9606	24.9515	25.2717	26.2168	24.7967	24.264	26.1604	25.3115	23.9995	24.1158	24.7757	24.2681	0.0254147	-1.07799	1.59492	Cytoplasm {ECO:0000269|PubMed:9059837}.
Lamin-B1	LMNB1	66 kDa	4001	P20700	351	367	m3: Oxidation (+15.99)	DQmQQQLNDYEQLLDVK	23.0083	23.8618	20.458	22.8383	21.8885	18.7552	24.0742	22.1923	21.4741	24.0829	21.9053	20.9937	22.5186	24.5664	21.3753	22.6163	22.652	19.3333	23.2059	23.5988	22.6663	24.0886	22.3392	21.1757	0.636876	0.365567	0.195945	Nucleus inner membrane; Lipid-anchor; Nucleoplasmic side.
Transmembrane emp24 domain-containing protein 9	TMED9	27 kDa	54732	Q9BVK6	49	65	m11: Oxidation (+15.99)	cFIEEIPDETmVIGNYR	25.2076	23.0257	23.5658	23.9225	22.3936	23.0901	24.5856	22.1391	22.4227	25.0047	24.2053	24.6563	24.7179	23.7302	24.4831	23.7005	23.1571	23.6683	23.7172	23.5456	23.6149	25.0105	24.6392	24.8383	0.00973357	1.2036	2.01173	Endoplasmic reticulum membrane; Single-pass type I membrane protein. Golgi apparatus, cis-Golgi network membrane; Single-pass type I membrane protein. Endoplasmic reticulum-Golgi intermediate compartment membrane; Single-pass type I membrane protein. Golgi apparatus, trans-Golgi network membrane {ECO:0000250}; Single-pass type I membrane protein {ECO:0000250}. Note=Cycles between compartments of …
COP9 signalosome complex subunit 2	COPS2	52 kDa	9318	P61201	82	91	m8: Oxidation (+15.99)	LTNFPEMmNR	22.9732	17.2776	20.548	22.797	21.4992	20.6149	23.4968	20.7297	#NUM!	23.008	22.4155	22.7146	22.4835	17.9821	21.4653	22.5749	22.2627	21.193	22.6284	22.1362	19.9331	23.0138	22.8494	22.8966	0.064782	1.55123	1.18855	Cytoplasm {ECO:0000269|PubMed:9535219}. Nucleus {ECO:0000269|PubMed:10207062}.
Transmembrane protein 43	TMEM43	45 kDa	79188	Q9BTV4	118	131	m4: Oxidation (+15.99)	HVEmYQWVETEESR	22.3473	20.8511	18.3913	21.7673	#NUM!	19.627	21.9839	16.8583	20.0399	20.4899	20.2561	21.4196	21.8576	21.5557	19.3086	21.5452	17.6851	20.2051	21.1156	18.2647	21.2322	20.4957	20.69	21.6017	0.752332	0.236942	0.123591	Endoplasmic reticulum {ECO:0000250}. Nucleus inner membrane; Multi-pass membrane protein. Note=Retained in the inner nuclear membrane through interaction with EMD and A- and B-lamins. The N- and C-termini are oriented towards the nucleoplasm. The majority of the hydrophilic domain resides in the endoplasmic reticulum lumen (By similarity). {ECO:0000250}.
Reticulon-4	RTN4	130 kDa	57142	Q9NQC3	58	91	m22: Oxidation (+15.99)	KPAAGLSAAPVPTAPAAGAPLmDFGNDFVPPAPR	23.6197	21.5706	21.0374	23.7313	22.7534	22.0107	23.6146	21.1567	21.7149	25.9978	25.0799	24.1339	23.1301	22.2752	21.9547	23.5092	23.5168	22.5889	22.7462	22.5631	22.9071	26.0035	25.5138	24.3159	1.40898e-06	2.59508	5.8511	Endoplasmic reticulum membrane; Multi-pass membrane protein. Note=Anchored to the membrane of the endoplasmic reticulum through 2 putative transmembrane domains.
Eukaryotic translation initiation factor 3 subunit H	EIF3H	40 kDa	8667	O15372	341	352	m3: Oxidation (+15.99)	LFmAQALQEYNN	24.5545	21.9358	20.7071	22.8799	18.8726	21.2907	24.1857	#NUM!	19.3751	22.0278	21.4061	21.6424	24.0648	22.6403	21.6244	22.6578	19.6361	21.8689	23.3173	16.4615	20.5673	22.0336	21.84	21.8244	0.951548	0.0685417	0.0215692	Cytoplasm {ECO:0000255|HAMAP-Rule:MF_03007}.
Isocitrate dehydrogenase [NAD] subunit alpha, mitochondrial	IDH3A	40 kDa	3419	P50213	300	316	m2: Oxidation (+15.99), m14: Oxidation (+15.99), m15: Oxidation (+15.99)	DmANPTALLLSAVmmLR	24.2729	23.1425	23.2092	24.8594	23.6665	23.0626	24.8291	21.6986	22.8746	24.4056	24.8368	24.5848	23.7833	23.847	24.1264	24.6374	24.43	23.6407	23.9607	23.1051	24.0668	24.4113	25.2707	24.7668	0.00594004	0.764133	2.22621	Mitochondrion.
Hexokinase-2	HK2	102 kDa	3099	P52789	452	462	m4: Oxidation (+15.99)	GAAmVTAVAYR	24.7882	21.3777	19.3626	25.1453	19.4948	21.4183	24.788	19.4696	#NUM!	24.8491	22.1624	21.0973	24.2985	22.0823	20.2799	24.9232	20.2582	21.9964	23.9196	20.8761	16.7313	24.8549	22.5963	21.2793	0.482135	0.987917	0.316832	Mitochondrion outer membrane {ECO:0000250}. Note=Its hydrophobic N-terminal sequence may be involved in membrane binding. {ECO:0000250}.
Protein transport protein Sec23A	SEC23A	86 kDa	10484	Q15436	149	171	m3: Oxidation (+15.99)	ESmQMSLSLLPPTALVGLITFGR	23.6039	22.3765	21.6161	23.661	23.0778	22.8501	24.8115	21.6086	21.9916	23.5692	22.3418	22.2782	23.1142	23.0811	22.5334	23.4389	23.8413	23.4282	23.9431	23.015	23.1838	23.5749	22.7757	22.4603	0.482172	-0.21055	0.316798	Smooth endoplasmic reticulum membrane; Peripheral membrane protein. Golgi apparatus membrane {ECO:0000305}; Peripheral membrane protein {ECO:0000305}. Note=In the ribosome-free transitional face of the ER and associated vesicles.
Importin-9	IPO9	116 kDa	55705	Q96P70	196	206	m4: Oxidation (+15.99)	IFTmAEVYGIR	23.9066	21.3585	21.1606	23.2273	21.8662	20.4937	23.6801	21.3427	19.4901	21.4753	19.0921	19.5162	23.4169	22.0631	22.0779	23.0053	22.6296	21.0718	22.8118	22.7491	20.6823	21.4811	19.526	19.6982	0.00251032	-1.96711	2.60027	Cytoplasm {ECO:0000250}. Nucleus {ECO:0000250}.
UMP-CMP kinase	CMPK1	22 kDa	51727	P30085	75	86	m6: Oxidation (+15.99)	EMDQTmAANAQK	24.2188	22.4269	21.9933	23.5055	21.9947	21.4946	24.0206	21.0661	16.7225	20.7214	22.3073	21.9349	23.7292	23.1314	22.9105	23.2835	22.7581	22.0728	23.1522	22.4725	17.9148	20.7272	22.7412	22.1169	0.243846	-1.01649	0.612884	Nucleus. Cytoplasm. Note=Predominantly nuclear.
Phosphatidylethanolamine-binding protein 1	PEBP1	21 kDa	5037	P30086	83	93	m10: Oxidation (+15.99)	EWHHFLVVNmK	21.7002	20.8179	21.1076	20.6538	20.2852	20.3423	23.1264	19.4382	19.9697	#NUM!	19.8388	20.5981	21.2105	21.5225	22.0248	20.4317	21.0487	20.9205	22.258	20.8446	21.162	18.1014	20.2726	20.7802	0.00345907	-1.58592	2.46104	Cytoplasm {ECO:0000250}.
Heterogeneous nuclear ribonucleoprotein H3	HNRNPH3	37 kDa	3189	P31942	233	253	m19: Oxidation (+15.99)	ATGEADVEFVTHEDAVAAmSK	25.8037	21.2516	20.251	24.4182	21.5663	19.651	25.6127	20.1343	20.8447	25.2875	22.2667	21.0104	25.314	21.9562	21.1682	24.1962	22.3297	20.2291	24.7443	21.5408	22.0369	25.2933	22.7006	21.1924	0.63672	0.50765	0.196052	Nucleus {ECO:0000269|PubMed:8999868}.
Proteasome subunit beta type-3	PSMB3	23 kDa	5691	P49720	178	192	m6: Oxidation (+15.99)	DAVSGmGVIVHIIEK	24.8542	22.1705	22.5147	24.1454	23.0322	22.7997	25.366	22.4316	21.5124	24.6383	24.25	24.2742	24.3645	22.8751	23.4319	23.9233	23.7956	23.3778	24.4976	23.8381	22.7047	24.644	24.6839	24.4562	0.0182245	0.811875	1.73934	Cytoplasm. Nucleus.
La-related protein 1	LARP1	124 kDa	23367	Q6PKG0	579	597	m17: Oxidation (+15.99)	FSHLTSLPQQLPSQQLmSK	24.2706	21.9019	19.8019	23.9019	22.7444	20.4419	25.4617	20.8794	21.288	23.2618	19.7796	20.5029	23.7809	22.6065	20.7192	23.6798	23.5079	21.0201	24.5933	22.2859	22.4802	23.2676	20.2135	20.6849	0.137337	-1.23846	0.862213	Cytoplasm {ECO:0000269|PubMed:20430826, ECO:0000269|PubMed:24532714}.
Nucleosome assembly protein 1-like 4	NAP1L4	43 kDa	4676	Q99733	195	223	m8: Oxidation (+15.99)	FSDPGQPmSFVLEFHFEPNDYFTNSVLTK	22.9883	21.8573	21.0847	23.1641	20.2909	21.9059	23.9093	20.262	20.3205	22.2782	22.1449	22.5164	22.4986	22.5619	22.0019	22.942	21.0543	22.484	23.0409	21.6684	21.5127	22.2839	22.5788	22.6984	0.754907	0.106592	0.122107	Nucleus.
LIM and calponin homology domains-containing protein 1	LIMCH1	122 kDa	22998	Q9UPQ0	510	526	m8: Oxidation (+15.99)	ASVLDTSmSAGSGSPSK	22.65	21.6364	19.9594	22.3399	20.0532	19.8392	22.1042	20.0247	#NUM!	19.748	20.8916	#NUM!	22.1604	22.3409	20.8767	22.1178	20.8167	20.4174	21.2358	21.4312	16.9856	19.7537	21.3255	18.3568	0.119974	-1.3371	0.920912	0
Thyroid hormone receptor-associated protein 3	THRAP3	109 kDa	9967	Q9Y2W1	640	653	m9: Oxidation (+15.99)	EHHFGSSGmTLHER	21.3877	19.0363	20.4764	21.9328	20.0525	17.2772	21.9052	20.8469	20.0162	22.6929	22.7807	21.3551	20.8981	19.7408	21.3936	21.7108	20.8159	17.8554	21.0368	22.2533	21.2084	22.6987	23.2146	21.5372	0.0107889	1.82016	1.96702	Nucleus {ECO:0000269|PubMed:20123736, ECO:0000269|PubMed:23525231}.
RRP12-like protein	RRP12	144 kDa	23223	Q5JTH9	600	613	m2: Oxidation (+15.99)	AmDLAQAGSTVESK	22.3758	20.0513	#NUM!	22.9013	18.3251	17.4418	23.1371	18.1421	17.2445	23.4811	#NUM!	18.4685	21.8861	20.7558	18.3325	22.6793	19.0886	18.0199	22.2687	19.5485	18.4367	23.4869	17.4903	18.6505	0.899226	0.16455	0.0461312	Nucleus, nucleolus {ECO:0000269|PubMed:12429849}. Nucleus membrane {ECO:0000305}; Single-pass membrane protein {ECO:0000305}.
26S proteasome non-ATPase regulatory subunit 13	PSMD13	43 kDa	5719	Q9UNM6	133	154	m9: Oxidation (+15.99)	ETIEDVEEmLNNLPGVTSVHSR	24.1433	21.9199	22.4714	22.7901	21.1861	22.8955	23.2058	21.7544	22.0062	23.2492	23.8224	23.0308	23.6536	22.6245	23.3887	22.568	21.9495	23.4737	22.3374	23.1608	23.1985	23.2549	24.2563	23.2129	0.0622825	0.612983	1.20563	0
Multifunctional procollagen lysine hydroxylase and glycosyltransferase LH3	PLOD3	85 kDa	8985	O60568	648	655	m3: Oxidation (+15.99)	AVmNFVVR	20.4376	21.4481	19.5964	21.427	21.1014	20.2724	22.9101	19.4972	19.8702	22.7664	20.9393	21.149	19.9479	22.1527	20.5137	21.2049	21.8648	20.8506	22.0417	20.9036	21.0624	22.7722	21.3732	21.3311	0.0725088	0.898542	1.13961	Rough endoplasmic reticulum membrane; Peripheral membrane protein; Lumenal side.
Ras-related protein Rab-5A	RAB5A	24 kDa	5868	P20339	142	165	m19: Oxidation (+15.99)	AVDFQEAQSYADDNSLLFmETSAK	25.6051	22.3573	22.8735	24.0996	20.5147	22.2405	24.1768	21.3795	22.0877	24.7523	23.4271	24.3701	25.1154	23.0618	23.7908	23.8775	21.2781	22.8187	23.3085	22.786	23.28	24.7581	23.861	24.5522	0.091011	1.0252	1.04091	Cell membrane {ECO:0000250}; Lipid-anchor {ECO:0000250}; Cytoplasmic side {ECO:0000250}. Early endosome membrane {ECO:0000250}; Lipid-anchor {ECO:0000250}. Melanosome. Cytoplasmic vesicle {ECO:0000250}. Cell projection, ruffle {ECO:0000250}. Membrane. Cytoplasm, cytosol. Note=Enriched in stage I melanosomes. Alternates between membrane-bound and cytosolic forms.
Protein ERGIC-53	LMAN1	58 kDa	3998	P49257	374	394	m4: Oxidation (+15.99)	GAGmPGQHGQITQQELDTVVK	25.0679	25.4556	24.0917	25.4175	22.9256	21.456	26.0883	21.3192	24.5563	24.0768	23.091	23.9731	24.5782	26.1601	25.009	25.1954	23.689	22.0342	25.2199	22.7256	25.7485	24.0825	23.5249	24.1551	0.409845	-0.538342	0.38738	Endoplasmic reticulum-Golgi intermediate compartment membrane; Single-pass type I membrane protein. Golgi apparatus membrane; Single-pass membrane protein. Endoplasmic reticulum membrane; Single-pass type I membrane protein.
Inositol 1,4,5-trisphosphate receptor type 1	ITPR1	314 kDa	3708	Q14643	2688	2704	m2: Oxidation (+15.99)	AmSLVSSDSEGEQNELR	22.3804	23.0291	20.4215	21.5209	23.5922	21.7433	22.8709	22.6441	19.8092	22.2798	23.0175	20.703	21.8908	23.7337	21.3388	21.2988	24.3556	22.3215	22.0025	24.0505	21.0014	22.2855	23.4513	20.8851	0.94234	-0.0481417	0.0257922	Endoplasmic reticulum membrane; Multi-pass membrane protein.
ADP-sugar pyrophosphatase	NUDT5	24 kDa	11164	Q9UKK9	82	111	m6: Oxidation (+15.99)	QFRPPmGGYcIEFPAGLIDDGETPEAAALR	21.8917	21.7455	21.591	22.1431	21.8338	22.1391	23.5083	20.0733	20.7293	20.8984	21.0259	21.5243	21.402	22.4501	22.5083	21.921	22.5972	22.7173	22.64	21.4797	21.9216	20.9042	21.4598	21.7063	0.095946	-0.677567	1.01797	0
Mitochondrial-processing peptidase subunit beta	PMPCB	54 kDa	9512	O75439	181	209	m2: Oxidation (+15.99)	EmQEVETNLQEVVFDYLHATAYQNTALGR	23.9617	19.5095	20.5208	22.4436	21.143	21.7799	21.9832	20.1459	21.4222	24.8809	23.6184	23.8542	23.4721	20.2141	21.438	22.2216	21.9064	22.3581	21.1148	21.5524	22.6144	24.8867	24.0523	24.0363	0.000182021	2.53182	3.73988	Mitochondrion matrix {ECO:0000250}.
Host cell factor 1	HCFC1	209 kDa	3054	P51610	1820	1852	m5: Oxidation (+15.99)	GTNVmVTHYFLPPDDAVPSDDDLGTVPDYNQLK	22.6115	17.9374	20.435	20.1484	21.0807	#NUM!	20.0935	17.604	#NUM!	21.3687	21.8667	#NUM!	22.1218	18.6419	21.3523	19.9264	21.8441	16.7442	19.2251	19.0104	17.9476	21.3745	22.3006	16.7845	0.586201	0.62345	0.231953	Cytoplasm. Nucleus. Note=HCFC1R1 modulates its subcellular localization and overexpression of HCFC1R1 leads to accumulation of HCFC1 in the cytoplasm. Nuclear in general, but uniquely cytoplasmic in trigeminal ganglia, becoming nuclear upon HSV reactivation from the latent state. Non-processed HCFC1 associates with chromatin. Colocalizes with CREB3 and CANX in the ER.
Cytochrome c	CYCS	12 kDa	54205	P99999	57	73	m10: Oxidation (+15.99)	GIIWGEDTLmEYLENPK	24.8216	23.4827	21.8322	24.4553	23.5449	22.9593	24.6709	21.0733	22.3256	23.1188	23.1958	22.8928	24.3319	24.1873	22.7494	24.2333	24.3083	23.5375	23.8025	22.4797	23.5178	23.1245	23.6297	23.0748	0.103274	-0.56835	0.986008	Mitochondrion intermembrane space. Note=Loosely associated with the inner membrane.
Annexin A8-like protein 1	ANXA8L1	37 kDa	728113	Q5VT79	86	96	m6: Oxidation (+15.99)	LIVALmYPPYR	23.5075	20.1546	20.8765	17.9867	20.1636	18.4867	24.1179	19.2455	19.2474	24.4613	21.1473	21.5546	23.0178	20.8592	21.7938	17.7646	20.9271	19.0648	23.2495	20.652	20.4396	24.4671	21.5812	21.7366	0.0821168	1.91178	1.08557	0
Mitochondrial 2-oxoglutarate/malate carrier protein	SLC25A11	34 kDa	8402	Q02978	123	146	m5: Oxidation (+15.99)	AVIGmTAGATGAFVGTPAEVALIR	23.9172	20.9741	22.0426	22.5233	22.0521	21.9392	22.8517	21.4746	22.1602	23.81	24.129	24.2595	23.4275	21.6786	22.9598	22.3013	22.8156	22.5174	21.9833	22.8811	23.3525	23.8158	24.5629	24.4415	0.000321754	1.57207	3.49248	Mitochondrion inner membrane; Multi-pass membrane protein.
Cold shock domain-containing protein E1	CSDE1	89 kDa	7812	O75534	778	789	m6: Oxidation (+15.99)	GPDNSmGFGAER	21.6801	20.1153	#NUM!	20.6517	21.3179	#NUM!	22.8415	20.6944	#NUM!	20.7752	21.4098	17.9328	21.1904	20.8198	16.0647	20.4296	22.0814	16.7587	21.9731	22.1008	16.1201	20.7809	21.8437	18.1148	0.844436	0.256092	0.0734333	Cytoplasm.
Serpin B6	SERPINB6	43 kDa	5269	P35237	300	314	m6: Oxidation (+15.99)	ADFSGmSQTDLSLSK	25.0452	22.3042	20.9951	23.7636	21.1679	22.4488	25.0092	20.3598	21.2635	22.4219	20.3817	19.209	24.5556	23.0088	21.9124	23.5416	21.9314	23.0269	24.1409	21.7663	22.4557	22.4276	20.8156	19.391	0.0106058	-1.93421	1.97446	Cytoplasm {ECO:0000269|PubMed:14670919, ECO:0000269|PubMed:17761692, ECO:0000269|PubMed:20451170, ECO:0000269|PubMed:8486644}.
Double-stranded RNA-specific adenosine deaminase	ADAR	136 kDa	103	P55265	475	489	m3: Oxidation (+15.99)	AImEMPSFYSHGLPR	22.6967	20.3391	20.2054	21.6987	19.2803	20.5833	22.6795	20.2402	19.6959	23.829	21.6747	#NUM!	22.2071	21.0436	21.1227	21.4766	20.0437	21.1614	21.8111	21.6466	20.8881	23.8348	22.1086	16.9253	0.713428	0.362867	0.14665	Isoform 1: Cytoplasm. Nucleus. Note=Shuttles between the cytoplasm and nucleus.; SUBCELLULAR LOCATION: Isoform 5: Cytoplasm. Nucleus. Nucleus, nucleolus. Note=Predominantly nuclear but can shuttle between nucleus and cytoplasm. TNPO1 can mediate its nuclear import whereas XPO1 can mediate its nuclear export.
Hexokinase-1	HK1	102 kDa	3098	P19367	452	462	m4: Oxidation (+15.99)	GAAmVTAVAYR	24.4672	20.8823	17.7551	24.6569	20.3847	22.1021	23.3617	19.0638	21.2184	24.3606	21.9738	20.9514	23.9776	21.5869	18.6723	24.4348	21.1481	22.6802	22.4933	20.4702	22.4106	24.3663	22.4077	21.1335	0.556217	0.596275	0.254756	Mitochondrion outer membrane. Note=Its hydrophobic N-terminal sequence may be involved in membrane binding.
Actin-related protein 2	ACTR2	45 kDa	10097	P61160	367	375	m7: Oxidation (+15.99)	DKDNFWmTR	26.3849	25.0716	24.8742	26.7124	25.2871	25.494	27.3435	24.0824	24.4109	24.8826	24.1941	25.266	25.8953	25.7762	25.7915	26.4903	26.0506	26.0722	26.4751	25.4888	25.6031	24.8883	24.628	25.448	0.000312587	-1.00998	3.50503	Cytoplasm, cytoskeleton {ECO:0000269|PubMed:9000076}. Cell projection {ECO:0000269|PubMed:9000076}.
Neutral amino acid transporter B(0)	SLC1A5	57 kDa	6510	Q15758	336	362	m26: Oxidation (+15.99)	FLWGIVTPLATAFGTSSSSATLPLMmK	20.339	#NUM!	#NUM!	20.5925	#NUM!	16.3597	20.5774	#NUM!	#NUM!	22.6127	18.0013	17.9355	19.8493	17.1254	16.9381	20.3704	16.8713	16.9379	19.709	16.7604	17.0681	22.6185	18.4352	18.1175	0.0750765	2.00772	1.1245	Cell membrane {ECO:0000305}; Multi-pass membrane protein {ECO:0000305}. Melanosome. Note=Identified by mass spectrometry in melanosome fractions from stage I to stage IV.
Obg-like ATPase 1	OLA1	45 kDa	29789	Q9NTK5	282	294	m6: Oxidation (+15.99)	YLEANmTQSALPK	23.7771	21.1963	19.8841	23.4903	#NUM!	20.1843	23.9316	#NUM!	19.5929	21.1456	21.5532	21.67	23.2874	21.9009	20.8014	23.2683	17.5234	20.7625	23.0632	18.7275	20.7851	21.1514	21.9871	21.852	0.903464	-0.125892	0.0440891	Cytoplasm {ECO:0000255|HAMAP-Rule:MF_03167, ECO:0000269|PubMed:20053727}. Nucleus {ECO:0000255|HAMAP-Rule:MF_03167, ECO:0000269|PubMed:20053727}. Nucleus, nucleolus {ECO:0000255|HAMAP-Rule:MF_03167, ECO:0000269|PubMed:20053727}. Note=Predominantly cytoplasmic, shuttles between the nucleus and the cytoplasm.
Serine/threonine-protein phosphatase PP1-gamma catalytic subunit	PPP1CC	37 kDa	5501	P36873	169	187	m15: Oxidation (+15.99)	IFccHGGLSPDLQSmEQIR	22.1489	19.5666	21.2	22.445	21.1736	21.9967	22.3975	20.0478	21.2423	18.7287	21.1838	22.2369	21.6593	20.2712	22.1173	22.2229	21.937	22.5749	21.5292	21.4542	22.4345	18.7345	21.6177	22.4189	0.0359526	-1.40109	1.44427	Cytoplasm. Nucleus. Nucleus, nucleolus. Nucleus, nucleoplasm. Nucleus speckle. Chromosome, centromere, kinetochore. Cleavage furrow. Midbody. Mitochondrion. Note=Colocalizes with SPZ1 in the nucleus (By similarity). Colocalizes with URI1 at mitochondrion. Rapidly exchanges between the nucleolar, nucleoplasmic and cytoplasmic compartments. Highly mobile in cells and can be relocalized through inte…
Eukaryotic translation initiation factor 5	EIF5	49 kDa	1983	P55010	274	288	m2: Oxidation (+15.99)	AmGPLVLTEVLFNEK	23.0691	20.9551	19.6539	23.4201	21.4802	21.8241	23.7797	20.5871	19.726	22.8606	21.2661	20.9511	22.5795	21.6597	20.5712	23.198	22.2436	22.4022	22.9113	21.9935	20.9183	22.8664	21.7	21.1332	0.760286	-0.157583	0.119023	0
Septin-9	SEPTIN9	65 kDa	10801	Q9UHD8	272	289	m17: Oxidation (+15.99)	APVDFGYVGIDSILEQmR	21.8403	19.8167	21.8882	22.4299	21.5555	22.1067	22.9822	21.1604	20.9566	21.523	21.7913	22.5398	21.3506	20.5212	22.8055	22.2079	22.319	22.6849	22.1138	22.5669	22.1488	21.5287	22.2252	22.7218	0.933855	-0.0307	0.0297204	Cytoplasm, cytoskeleton {ECO:0000269|PubMed:17546647, ECO:0000269|PubMed:17922164}. Note=In an epithelial cell line, concentrates at cell-cell contact areas. After TGF-beta1 treatment and induction of epithelial to mesenchymal transition, colocalizes partly with actin stress fibers. During bacterial infection, displays a collar shape structure next to actin at the pole of invading bacteria.
Phenylalanine--tRNA ligase alpha subunit	FARSA	58 kDa	2193	Q9Y285	281	295	m10: Oxidation (+15.99)	DPAEALQLPmDYVQR	24.1069	22.8358	21.5043	23.7235	23.9077	23.6049	24.6038	23.1288	20.4884	23.713	23.0273	21.9615	23.6172	23.5404	22.4215	23.5014	24.6711	24.1831	23.7354	24.5353	21.6806	23.7188	23.4612	22.1435	0.501725	-0.323475	0.299534	Cytoplasm {ECO:0000250}.
Aldo-keto reductase family 1 member A1	AKR1A1	37 kDa	10327	P14550	14	23	m1: Oxidation (+15.99)	mPILGLGTWK	25.5318	24.9273	22.1147	25.6017	22.6924	22.5945	26.6214	21.5395	22.4382	24.7718	21.754	20.0331	25.0422	25.6318	23.0319	25.3797	23.4559	23.1726	25.753	22.9459	23.6304	24.7775	22.1879	20.2151	0.0898775	-1.51262	1.04635	0
Ras-related protein Rab-6B	RAB6B	23 kDa	51560	Q9NRW1	147	158	m5: Oxidation (+15.99)	ELSVmFIETSAK	22.4044	22.5958	20.5847	22.8029	21.4566	21.9935	21.2453	21.4065	21.3451	23.5693	23.5785	23.6511	21.9148	23.3004	21.502	22.5808	22.22	22.5717	20.3769	22.813	22.5373	23.5751	24.0124	23.8331	0.00261875	1.72991	2.58191	Golgi apparatus membrane; Lipid-anchor. Cytoplasmic vesicle. Note=Colocalizes with BICD1 at vesicular structures that align along microtubules.
Nuclear pore complex protein Nup93	NUP93	93 kDa	9688	Q8N1F7	579	586	m4: Oxidation (+15.99)	EFDmILGK	22.235	21.8082	#NUM!	19.7204	#NUM!	19.7259	#NUM!	19.5399	#NUM!	20.4087	18.6145	#NUM!	21.7453	22.5127	16.6173	19.4983	17.1012	20.304	16.8298	20.9463	17.2064	20.4145	19.0484	15.9136	0.798818	-0.350325	0.097552	Nucleus membrane; Peripheral membrane protein. Nucleus, nuclear pore complex. Note=Localizes at the nuclear basket and at or near the nuclear entry to the gated channel of the pore.
Endoplasmic reticulum-Golgi intermediate compartment protein 1	ERGIC1	33 kDa	57222	Q969X5	96	106	m10: Oxidation (+15.99)	HEVGHIDNSmK	25.2058	21.2995	21.8413	24.6175	20.9321	21.9499	24.2064	19.9502	22.4831	22.6713	21.6882	21.6335	24.7161	22.0041	22.7586	24.3954	21.6956	22.5281	23.3381	21.3566	23.6753	22.6771	22.1221	21.8156	0.216753	-0.815167	0.664035	Endoplasmic reticulum membrane {ECO:0000269|PubMed:15308636}; Multi-pass membrane protein {ECO:0000269|PubMed:15308636}. Endoplasmic reticulum-Golgi intermediate compartment membrane {ECO:0000269|PubMed:15308636}; Multi-pass membrane protein {ECO:0000269|PubMed:15308636}. Golgi apparatus membrane {ECO:0000269|PubMed:15308636}; Multi-pass membrane protein {ECO:0000269|PubMed:15308636}. Note=Cycles…
FAST kinase domain-containing protein 4	TBRG4	71 kDa	9238	Q969Z0	79	106	m24: Oxidation (+15.99)	ATRPEELLELLGGSHDLDSNQAAmVLIR	21.6224	20.3771	#NUM!	21.2203	19.1907	20.1621	22.0951	18.6535	#NUM!	23.7642	21.2793	21.3521	21.1327	21.0816	17.5127	20.9983	19.9541	20.7403	21.2267	20.06	17.4448	23.7699	21.7132	21.5342	0.013036	2.31911	1.88486	0
CD97 antigen	CD97	92 kDa	976	P48960	722	730	m8: Oxidation (+15.99)	FSEINPDmK	22.6482	20.4547	#NUM!	22.0994	20.2911	20.2145	22.7254	18.8366	#NUM!	24.1758	22.2188	21.2609	22.1586	21.1593	17.1235	21.8774	21.0545	20.7927	21.8571	20.2431	17.892	24.1816	22.6527	21.4429	0.0269916	2.28029	1.56877	Cell membrane; Multi-pass membrane protein.; SUBCELLULAR LOCATION: CD97 antigen subunit alpha: Secreted, extracellular space.
Ras GTPase-activating-like protein IQGAP2	IQGAP2	181 kDa	10788	Q13576	902	910	m5: Oxidation (+15.99)	LIFQmPQNK	22.9709	22.9507	21.2688	23.8794	21.7552	19.8097	25.8865	22.4063	21.1482	#NUM!	22.5269	#NUM!	22.4812	23.6553	22.186	23.6574	22.5186	20.3879	25.0181	23.8128	22.3405	18.5881	22.9608	16.7918	0.0544586	-2.5026	1.26393	0
CD166 antigen	ALCAM	65 kDa	214	Q13740	191	208	m11: Oxidation (+15.99)	EMDPVTQLYTmTSTLEYK	23.6056	18.8724	#NUM!	24.1157	#NUM!	18.3682	23.3852	#NUM!	#NUM!	25.0816	19.034	19.6028	23.1159	19.577	16.8562	23.8936	17.794	18.9464	22.5168	15.4896	16.7586	25.0873	19.4679	19.7848	0.276954	2.04815	0.557592	Membrane; Single-pass type I membrane protein.; SUBCELLULAR LOCATION: Isoform 3: Secreted {ECO:0000269|PubMed:15496415}.
Protein NDRG1	NDRG1	43 kDa	10397	Q92597	199	212	m3: Oxidation (+15.99)	EEmQSNVEVVHTYR	25.6651	21.5693	22.6614	25.4324	23.3906	23.7027	26.5284	22.9158	22.7615	24.4731	23.1349	23.0446	25.1755	22.2739	23.5786	25.2103	24.1541	24.2809	25.66	24.3222	23.9538	24.4789	23.5688	23.2267	0.284424	-0.596633	0.546033	Cytoplasm, cytosol. Cytoplasm, cytoskeleton, microtubule organizing center, centrosome. Nucleus. Cell membrane. Note=Mainly cytoplasmic but differentially localized to other regions. Associates with the plasma membrane in intestinal epithelia and lactating mammary gland. Translocated to the nucleus in a p53/TP53-dependent manner. In prostate epithelium and placental chorion, located in both the c…
Integrin alpha-V	ITGAV	116 kDa	3685	P06756	729	742	m9: Oxidation (+15.99)	FSVHQQSEmDTSVK	22.0364	20.8446	21.7002	22.8093	21.7833	18.2985	22.2855	20.3682	20.9109	24.0492	21.6181	22.4681	21.5468	21.5492	22.6174	22.5872	22.5467	18.8767	21.4172	21.7746	22.1031	24.0549	22.052	22.6502	0.0194596	1.57903	1.71087	Membrane; Single-pass type I membrane protein.
Amine oxidase [flavin-containing] B	MAOB	59 kDa	4129	P27338	137	149	m10: Oxidation (+15.99), m12: Oxidation (+15.99)	APLAEEWDNmTmK	21.9541	19.5453	#NUM!	23.05	#NUM!	19.3866	23.727	#NUM!	#NUM!	23.5773	20.3825	21.6262	21.4645	20.2498	16.9108	22.8279	16.5708	19.9648	22.8586	16.8252	15.0262	23.583	20.8164	21.8083	0.127227	2.51075	0.895421	Mitochondrion outer membrane; Single-pass type IV membrane protein; Cytoplasmic side.
ATP synthase subunit gamma, mitochondrial	ATP5F1C	33 kDa	509	P36542	127	136	m3: Oxidation (+15.99)	EVmLVGIGDK	22.9731	19.5973	20.8341	21.5652	#NUM!	#NUM!	21.6882	#NUM!	22.0381	#NUM!	#NUM!	#NUM!	22.4834	20.3018	21.7513	21.3431	17.7574	18.0216	20.8198	16.4126	23.2303	18.0767	16.7365	17.4917	0.223282	-1.885	0.651146	Mitochondrion. Mitochondrion inner membrane {ECO:0000250}; Peripheral membrane protein {ECO:0000250}.
Alpha-soluble NSF attachment protein	NAPA	33 kDa	8775	P54920	181	199	m13: Oxidation (+15.99)	AIDIYEQVGTNAmDSPLLK	24.0995	22.1613	20.5385	22.7399	23.182	22.9121	24.0462	22.4105	22.2619	22.9169	23.9232	23.5621	23.6098	22.8659	21.4558	22.5178	23.9455	23.4903	23.1778	23.817	23.4541	22.9226	24.3571	23.7441	0.506074	0.280383	0.295786	Membrane; Peripheral membrane protein.
Serrate RNA effector molecule homolog	SRRT	101 kDa	51593	Q9BXP5	618	639	m19: Oxidation (+15.99)	IVHSLDYYNTcEYPNEDEmPNR	22.8275	#NUM!	18.6082	22.0832	19.8564	#NUM!	21.7702	20.2982	19.2754	22.6539	#NUM!	21.2038	22.3379	18.2659	19.5255	21.8611	20.6199	16.1505	20.9018	21.7046	20.4677	22.6597	17.4674	21.3858	0.687155	0.471825	0.162945	Nucleus, nucleoplasm {ECO:0000250}. Cytoplasm {ECO:0000250}. Note=Predominantly nuclear. Shuttles between the nucleus and the cytoplasm in a CRM1-dependent way (By similarity). {ECO:0000250}.
Microsomal glutathione S-transferase 1	MGST1	18 kDa	4257	P10620	27	38	m1: Oxidation (+15.99), m2: Oxidation (+15.99), m4: Oxidation (+15.99)	mmLmSTATAFYR	25.5179	23.2028	22.3688	25.0155	24.4555	23.2005	25.6689	22.445	22.1498	24.976	24.3001	24.2931	25.0283	23.9073	23.286	24.7934	25.219	23.7786	24.8005	23.8514	23.342	24.9818	24.734	24.4751	0.287522	0.408208	0.541329	Microsome {ECO:0000250}. Mitochondrion outer membrane {ECO:0000250}; Peripheral membrane protein {ECO:0000250}. Endoplasmic reticulum membrane {ECO:0000250}; Multi-pass membrane protein {ECO:0000250}.
Transaldolase	TALDO1	38 kDa	6888	P37837	111	121	m8: Oxidation (+15.99)	LSFDKDAmVAR	26.9575	24.6456	23.4942	24.2833	23.2814	22.9495	25.9423	23.1911	23.8962	24.96	24.9014	24.6145	26.4678	25.3502	24.4115	24.0613	24.0448	23.5276	25.0739	24.5975	25.0885	24.9658	25.3353	24.7965	0.764341	0.147383	0.116713	Cytoplasm {ECO:0000305}.
tRNA methyltransferase 10 homolog C	TRMT10C	47 kDa	54931	Q7L0Y3	285	302	m14: Oxidation (+15.99)	DSIIYLTADSPNVmTTFR	20.7857	20.2829	#NUM!	22.5796	#NUM!	19.5087	22.2432	#NUM!	18.5406	21.6894	20.3034	19.246	20.2961	20.9874	17.1959	22.3575	17.622	20.0868	21.3748	17.6321	19.7329	21.6952	20.7373	19.428	0.436573	0.786658	0.359943	Mitochondrion matrix, mitochondrion nucleoid {ECO:0000269|PubMed:18984158, ECO:0000269|PubMed:23473034}.
Alpha-aminoadipic semialdehyde dehydrogenase	ALDH7A1	58 kDa	501	P49419	125	138	m12: Oxidation (+15.99)	IQVLGSLVSLEmGK	24.0696	21.5979	20.4391	24.5356	21.775	21.9027	23.6898	22.2851	20.8487	24.7109	22.379	22.9294	23.5799	22.3025	21.3564	24.3135	22.5385	22.4808	22.8214	23.6916	22.041	24.7167	22.8129	23.1114	0.148263	0.830742	0.828967	Mitochondrion {ECO:0000269|PubMed:20207735}. Nucleus {ECO:0000269|PubMed:20207735}.; SUBCELLULAR LOCATION: Isoform 2: Cytoplasm, cytosol.
Putative RNA-binding protein Luc7-like 2	LUC7L2	47 kDa	51631	Q9Y383	9	19	m2: Oxidation (+15.99), m7: Oxidation (+15.99)	AmLDQLmGTSR	#NUM!	20.7897	19.8715	22.7277	#NUM!	21.4541	24.1693	18.9888	19.2144	#NUM!	#NUM!	21.3372	18.3756	21.4943	20.7887	22.5056	16.7222	22.0323	23.3009	20.3952	20.4067	16.4061	17.5833	21.5193	0.0869367	-2.32047	1.0608	Nucleus speckle {ECO:0000250}. Nucleus, nucleoplasm {ECO:0000250}. Note=Colocalizes with SCNM1 and SNRNP70 in nuclear speckles. {ECO:0000250}.
Eukaryotic translation initiation factor 3 subunit D	EIF3D	64 kDa	8664	O15371	311	329	m4: Oxidation (+15.99)	NLAmEATYINHNFSQQcLR	24.7008	23.6427	22.7802	25.395	22.4631	22.8937	25.5917	22.5503	21.4866	24.3151	22.8952	23.2628	24.2112	24.3473	23.6975	25.1729	23.2266	23.4719	24.7233	23.9568	22.6788	24.3208	23.3291	23.4449	0.55198	-0.257317	0.258077	Cytoplasm {ECO:0000255|HAMAP-Rule:MF_03003}.
Beta-1,4-galactosyltransferase 1	B4GALT1	44 kDa	2683	P15291	238	261	m17: Oxidation (+15.99)	DYDYTcFVFSDVDLIPmNDHNAYR	22.7644	22.7845	21.3681	23.2174	21.8813	22.331	23.9212	20.5702	21.4609	25.0088	23.6431	24.2927	22.2747	23.4891	22.2853	22.9953	22.6447	22.9091	23.0528	21.9766	22.6531	25.0146	24.077	24.4747	4.12844e-06	1.85683	5.38421	Isoform Long: Golgi apparatus, Golgi stack membrane {ECO:0000269|PubMed:1714903}; Single-pass type II membrane protein. Cell membrane {ECO:0000269|PubMed:1714903}; Single-pass type II membrane protein. Cell surface {ECO:0000269|PubMed:1714903}. Cell projection, filopodium {ECO:0000250|UniProtKB:P15535}. Note=Found in trans cisternae of Golgi but is mainly localized at the plasma membrane (PubMed:…
Serine/threonine-protein kinase mTOR	MTOR	289 kDa	2475	P42345	1239	1256	m17: Oxidation (+15.99)	SGQGDALASGPVETGPmK	21.9425	20.6055	#NUM!	21.064	20.2707	20.5447	22.7353	19.6568	19.4451	20.7235	18.1259	19.6221	21.4528	21.31	17.0822	20.8419	21.0342	21.1229	21.867	21.0633	20.6374	20.7293	18.5598	19.8041	0.178056	-1.01048	0.749444	Endoplasmic reticulum membrane; Peripheral membrane protein; Cytoplasmic side. Golgi apparatus membrane; Peripheral membrane protein; Cytoplasmic side. Mitochondrion outer membrane; Peripheral membrane protein; Cytoplasmic side. Lysosome. Cytoplasm {ECO:0000250}. Nucleus, PML body {ECO:0000250}. Note=Shuttles between cytoplasm and nucleus. Accumulates in the nucleus in response to hypoxia (By sim…
60S ribosomal protein L23a	RPL23A	18 kDa	6147	P62750	79	88	m9: Oxidation (+15.99)	FPLTTESAmK	26.4974	24.7319	23.8123	25.1994	24.2885	24.0446	25.7849	23.6704	23.3414	25.8756	26.2792	25.5205	26.0077	25.4365	24.7295	24.9773	25.0519	24.6228	24.9166	25.0769	24.5336	25.8814	26.7131	25.7026	0.00282709	0.954042	2.54866	0
Splicing factor 1	SF1	68 kDa	7536	Q15637	192	216	m4: Oxidation (+15.99), m21: Oxidation (+15.99)	DGQmLPGEDEPLHALVTANTmENVK	23.2427	21.6811	20.0622	23.4502	21.164	20.2299	24.795	20.2497	20.3564	24.5023	21.2219	20.7558	22.7531	22.3857	20.9795	23.2282	21.9275	20.808	23.9266	21.6561	21.5486	24.508	21.6558	20.9378	0.56617	0.443875	0.247053	Nucleus.
Translocation protein SEC63 homolog	SEC63	88 kDa	11231	Q9UGP8	314	327	m12: Oxidation (+15.99)	IPETLEEDQQFmLK	22.2038	20.2817	#NUM!	20.9543	19.1891	#NUM!	22.8319	19.2882	19.1493	24.6487	22.4604	22.7719	21.7141	20.9863	16.6623	20.7323	19.9526	17.1845	21.9636	20.6947	20.3416	24.6545	22.8943	22.9539	0.00363064	3.35037	2.44002	Endoplasmic reticulum membrane; Multi-pass membrane protein.
Cysteine and histidine-rich domain-containing protein 1	CHORDC1	37 kDa	26973	Q9UHD1	108	121	m8: Oxidation (+15.99)	RPSPDEPmTNLELK	24.4598	#NUM!	#NUM!	23.0362	21.2074	19.7542	24.9149	19.6636	#NUM!	19.536	#NUM!	19.3051	23.9702	17.1465	18.1939	22.8141	21.9708	20.3324	24.0466	21.07	15.1198	19.5418	18.0958	19.4872	0.317674	-1.67709	0.498018	0
Talin-2	TLN2	272 kDa	83660	Q9Y4G6	2121	2131	m2: Oxidation (+15.99)	VmVTNVTSLLK	24.2199	23.1384	23.6906	23.184	24.0478	22.9543	23.4568	23.1551	23.5614	#NUM!	21.8166	22.5253	23.7303	23.843	24.6079	22.9619	24.8112	23.5325	22.5884	24.5616	24.7536	14.8861	22.2505	22.7073	0.0107419	-3.20279	1.96892	Cell junction, focal adhesion. Cell junction, synapse. Cell membrane; Peripheral membrane protein; Cytoplasmic side. Cytoplasm, cytoskeleton. Note=Focal adhesion plaques and synapses.
Isocitrate dehydrogenase [NADP] cytoplasmic	IDH1	47 kDa	3417	O75874	5	20	m9: Oxidation (+15.99)	ISGGSVVEmQGDEMTR	25.1498	23.7842	23.7196	24.3516	24.0586	23.1952	24.4347	22.8884	23.3677	22.2161	23.6598	23.6132	24.6602	24.4887	24.6369	24.1296	24.8221	23.7734	23.5663	24.2948	24.56	22.2219	24.0937	23.7953	0.00471693	-1.02125	2.32634	Cytoplasm {ECO:0000269|PubMed:10521434}. Peroxisome {ECO:0000269|PubMed:10521434}.
Eukaryotic peptide chain release factor GTP-binding subunit ERF3A	GSPT1	56 kDa	2935	P15170	222	233	m1: Oxidation (+15.99)	mDDPTVNWSNER	24.3223	23.3508	21.2893	23.6531	21.3276	20.2945	25.7253	20.9705	19.9286	22.2106	20.1873	22.3061	23.8326	24.0554	22.2066	23.431	22.091	20.8726	24.8569	22.3769	21.1208	22.2164	20.6211	22.4881	0.114219	-1.24476	0.942261	0
Probable ATP-dependent RNA helicase DDX6	DDX6	54 kDa	1656	P26196	163	174	m6: Oxidation (+15.99)	DNIQAmVIVPTR	23.974	22.2338	19.2696	23.6366	21.5001	20.8717	24.1658	22.2225	20.0925	23.1485	21.9992	20.9386	23.4843	22.9384	20.1868	23.4145	22.2636	21.4499	23.2975	23.6289	21.2847	23.1542	22.4331	21.1207	0.665375	-0.2922	0.176933	Cytoplasm, P-body {ECO:0000269|PubMed:16364915, ECO:0000269|PubMed:16699599, ECO:0000269|PubMed:20616046, ECO:0000269|PubMed:22915799}.
Inverted formin-2	INF2	136 kDa	64423	Q27J81	579	604	m5: Oxidation (+15.99)	EHNSmWASLSSPDAEAVEPDFSSIER	21.6433	18.6785	#NUM!	21.2018	#NUM!	#NUM!	21.2005	#NUM!	#NUM!	20.8254	18.9883	#NUM!	21.1537	19.3831	17.9847	20.9797	17.7204	16.1265	20.3322	18.2299	16.6804	20.8312	19.4222	17.7404	0.501486	0.714367	0.299741	Cytoplasm, perinuclear region {ECO:0000269|PubMed:20023659}.
Polyribonucleotide nucleotidyltransferase 1, mitochondrial	PNPT1	86 kDa	87178	Q8TCS8	208	223	m2: Oxidation (+15.99)	EmSSSTLNLVVAGAPK	22.4293	20.8168	19.3472	22.282	21.7002	18.7122	24.6454	20.6925	19.8192	24.7332	22.8549	22.3994	21.9396	21.5213	20.2644	22.06	22.4637	19.2903	23.7771	22.0989	21.0115	24.739	23.2887	22.5814	0.0135633	2.0054	1.86763	Cytoplasm. Mitochondrion. Mitochondrion intermembrane space; Peripheral membrane protein.
Nicalin	NCLN	63 kDa	56926	Q969V3	115	125	m2: Oxidation (+15.99)	AmAAVPQDVVR	20.2575	18.8818	#NUM!	20.1593	#NUM!	20.0125	21.9486	#NUM!	17.3941	24.6786	22.1876	#NUM!	19.7679	19.5863	17.5565	19.9372	15.1467	20.5907	21.0802	16.6606	18.5863	24.6844	22.6215	17.2062	0.0594669	2.93593	1.22572	Endoplasmic reticulum membrane {ECO:0000269|PubMed:15257293, ECO:0000269|PubMed:20538592}; Single-pass membrane protein {ECO:0000269|PubMed:15257293, ECO:0000269|PubMed:20538592}.
Acyl-coenzyme A thioesterase 9, mitochondrial	ACOT9	50 kDa	23597	Q9Y305	421	432	m5: Oxidation (+15.99)	HFNSmSGPATLR	23.9493	21.2949	#NUM!	22.2688	20.4877	21.2649	23.7707	18.4327	21.0406	24.5681	22.7717	23.1201	23.4597	21.9994	17.5622	22.0468	21.2511	21.8431	22.9023	19.8391	22.2328	24.5739	23.2056	23.3021	0.0277145	2.19611	1.55729	Mitochondrion {ECO:0000250}.
Ras-related protein Rab-4A	RAB4A	24 kDa	5867	P20338	188	200	m1: Oxidation (+15.99)	mGSGIQYGDAALR	#NUM!	17.9026	#NUM!	19.9431	18.6704	#NUM!	#NUM!	#NUM!	#NUM!	19.0533	20.7012	17.8522	15.5589	18.6072	17.6846	19.721	19.4339	16.709	18.1053	16.2075	17.0836	19.059	21.1351	18.0343	0.0751063	1.48613	1.12432	Membrane; Peripheral membrane protein. Cytoplasm. Note=Generally associated with membranes. Cytoplasmic when phosphorylated by CDK1.
Rho GDP-dissociation inhibitor 1	ARHGDIA	23 kDa	396	P52565	139	152	m7: Oxidation (+15.99)	IDKTDYmVGSYGPR	26.3977	24.9975	24.4229	25.1279	23.2532	23.8538	25.7953	24.0313	22.9386	22.5114	24.7299	24.2497	25.9081	25.7021	25.3402	24.9059	24.0166	24.4319	24.9269	25.4377	24.1308	22.5172	25.1638	24.4317	0.0134401	-1.36792	1.8716	Cytoplasm {ECO:0000269|PubMed:23434736}.
G-rich sequence factor 1	GRSF1	53 kDa	2926	Q12849	439	459	m19: Oxidation (+15.99)	ATGEADVHFETHEDAVAAmLK	23.5017	22.626	19.9784	23.677	22.2453	21.6929	23.3898	21.4105	21.3417	24.9739	22.8501	22.5722	23.012	23.3305	20.8957	23.455	23.0087	22.271	22.5214	22.817	22.534	24.9796	23.284	22.7543	0.0241852	1.2182	1.61645	Cytoplasm. Mitochondrion matrix, mitochondrion nucleoid. Note=Forms granules that colocalize with foci of newly synthesized mtRNA next to mitochondrial nucleoids.
Histone deacetylase 2	HDAC2	55 kDa	3066	Q92769	51	59	m2: Oxidation (+15.99)	KmEIYRPHK	24.9581	22.8555	21.6725	24.562	22.428	23.3069	25.1848	22.8832	21.2278	24.5364	23.0494	23.736	24.4684	23.5601	22.5897	24.34	23.1915	23.885	24.3164	24.2896	22.42	24.5422	23.4833	23.9181	0.366013	0.403258	0.436504	Nucleus {ECO:0000269|PubMed:24970816}. Cytoplasm {ECO:0000269|PubMed:24970816}.
AP-2 complex subunit alpha-1	AP2A1	108 kDa	160	O95782	142	153	m2: Oxidation (+15.99)	EmGEAFAADIPR	21.1664	22.0078	#NUM!	23.1007	18.4558	20.7543	22.4094	21.0622	#NUM!	21.5615	21.0884	19.5316	20.6767	22.7124	17.4353	22.8786	19.2193	21.3325	21.541	22.4686	16.6547	21.5673	21.5223	19.7137	0.710312	0.425433	0.148551	Cell membrane {ECO:0000250}. Membrane, coated pit {ECO:0000250}; Peripheral membrane protein {ECO:0000250}; Cytoplasmic side {ECO:0000250}. Note=AP-2 appears to be excluded from internalizing CCVs and to disengage from sites of endocytosis seconds before internalization of the nascent CCV. {ECO:0000250}.
DNA repair protein RAD50	RAD50	154 kDa	10111	Q92878	1044	1054	m2: Oxidation (+15.99), m5: Oxidation (+15.99), m10: Oxidation (+15.99)	EmGQmQVLQmK	22.2065	20.5387	#NUM!	20.6573	#NUM!	#NUM!	22.0852	#NUM!	#NUM!	24.101	21.837	#NUM!	21.7168	21.2432	16.1676	20.4352	16.8907	17.7917	21.2169	18.3257	18.0081	24.1068	22.2709	17.1204	0.150864	2.1511	0.821414	Nucleus. Chromosome, telomere. Note=Localizes to discrete nuclear foci after treatment with genotoxic agents.
SWI/SNF complex subunit SMARCC1	SMARCC1	123 kDa	6599	Q92922	202	224	m22: Oxidation (+15.99)	ASHHIYPYSSSQDDEEWLRPVmR	23.0338	20.8598	#NUM!	21.7746	#NUM!	#NUM!	23.0897	19.5537	19.4205	23.7819	18.4966	#NUM!	22.5442	21.5644	17.8408	21.5526	18.0826	18.1907	22.2213	20.9601	20.6127	23.7876	18.9305	16.9161	0.980406	-0.0341333	0.00859386	Nucleus.
Coatomer subunit epsilon	COPE	34 kDa	11316	O14579	139	158	m13: Oxidation (+15.99)	ALHQGDSLEcTAmTVQILLK	24.4065	22.7543	21.9876	23.7447	21.9296	23.047	23.8665	21.0132	22.3081	23.4811	23.6149	23.5999	23.9168	23.4589	22.9048	23.5226	22.6931	23.6252	22.9981	22.4196	23.5004	23.4869	24.0488	23.782	0.077295	0.465858	1.11185	Cytoplasm {ECO:0000250}. Golgi apparatus membrane {ECO:0000250}; Peripheral membrane protein {ECO:0000250}; Cytoplasmic side {ECO:0000250}. Cytoplasmic vesicle, COPI-coated vesicle membrane {ECO:0000250}; Peripheral membrane protein {ECO:0000250}; Cytoplasmic side {ECO:0000250}. Note=The coatomer is cytoplasmic or polymerized on the cytoplasmic side of the Golgi, as well as on the vesicles/buds o…
Asparagine--tRNA ligase, cytoplasmic	NARS1	63 kDa	4677	O43776	426	439	m2: Oxidation (+15.99)	LmTDTINEPILLcR	23.5608	23.399	23.5827	24.5494	23.9623	23.3022	24.26	23.1117	22.8041	20.6929	23.6937	23.4531	23.0712	24.1035	24.4999	24.3273	24.7257	23.8803	23.3917	24.5181	23.9963	20.6987	24.1276	23.6352	0.0123005	-1.65399	1.91008	Cytoplasm.
Guanine nucleotide-binding protein G(I)/G(S)/G(T) subunit beta-1	GNB1	37 kDa	2782	P62873	58	68	m4: Oxidation (+15.99)	IYAmHWGTDSR	23.9065	21.0168	22.2431	23.4334	23.1094	22.0496	24.3541	18.5558	20.219	22.9131	23.8098	23.8425	23.4168	21.7213	23.1603	23.2113	23.8728	22.6278	23.4857	19.9622	21.4113	22.9189	24.2437	24.0245	0.116818	1.13487	0.932489	0
Zyxin	ZYX	61 kDa	7791	Q15942	355	375	m16: Oxidation (+15.99)	EVEELEQLTQQLMQDmEHPQR	22.4892	21.0156	18.8997	22.6136	21.3047	20.8353	22.0921	20.7704	#NUM!	20.3796	20.1776	20.1081	21.9995	21.7202	19.817	22.3915	22.0682	21.4135	21.2237	22.1768	16.6005	20.3854	20.6114	20.2902	0.34396	-0.810533	0.463493	Cytoplasm. Cytoplasm, cytoskeleton. Nucleus. Cell junction, focal adhesion. Note=Associates with the actin cytoskeleton near the adhesion plaques. Enters the nucleus in the presence of HESX1.
ATP-dependent RNA helicase DHX30	DHX30	134 kDa	22907	Q7L2E3	146	166	m15: Oxidation (+15.99)	FGSPADSWWRPEPTmPPTSWR	21.9115	20.8341	18.6109	22.059	18.9702	#NUM!	22.5743	#NUM!	#NUM!	23.1627	22.097	19.0742	21.4218	21.5386	19.5282	21.8369	19.7337	16.9051	21.7059	17.4758	17.449	23.1684	22.5309	19.2563	0.110556	1.89924	0.956419	Isoform 2: Cytoplasm.; SUBCELLULAR LOCATION: Isoform 1: Cytoplasm.; SUBCELLULAR LOCATION: Mitochondrion. Cytoplasm {ECO:0000305}. Mitochondrion matrix, mitochondrion nucleoid.
Regulator of nonsense transcripts 1	UPF1	124 kDa	5976	Q92900	715	741	m1: Oxidation (+15.99)	mHPALSAFPSNIFYEGSLQNGVTAADR	21.4817	#NUM!	#NUM!	20.6264	#NUM!	#NUM!	22.2596	#NUM!	#NUM!	20.2728	#NUM!	#NUM!	20.9921	16.6887	17.5101	20.4043	17.2572	17.2425	21.3912	15.9666	17.9319	20.2785	17.342	17.9402	0.923584	0.121317	0.0345236	Cytoplasm. Cytoplasm, P-body. Nucleus. Note=Hyperphosphorylated form is targeted to the P-body, while unphosphorylated protein is distributed throughout the cytoplasm.
Probable ubiquitin carboxyl-terminal hydrolase FAF-X	USP9X	292 kDa	8239	Q93008	1821	1834	m4: Oxidation (+15.99)	ELDmEPYTVAGVAK	22.319	19.2008	#NUM!	21.6877	#NUM!	#NUM!	22.0192	#NUM!	#NUM!	17.0547	17.4196	#NUM!	21.8294	19.9053	18.2431	21.4656	17.4405	16.755	21.1508	17.258	18.6248	17.0605	17.8535	17.5993	0.140262	-1.70233	0.853059	Cytoplasm. Cell projection, growth cone.
Synaptic vesicle membrane protein VAT-1 homolog	VAT1	42 kDa	10493	Q99536	85	96	m10: Oxidation (+15.99)	AcGLNFADLmAR	24.6011	21.1039	20.6804	22.6985	20.9469	21.9417	22.5398	19.0088	21.6352	21.4789	22.5647	23.2771	24.1115	21.8084	21.5976	22.4765	21.7103	22.5198	21.6715	20.4152	22.8274	21.4846	22.9986	23.4591	0.687577	0.266425	0.162679	Cytoplasm. Mitochondrion outer membrane; Peripheral membrane protein. Note=The majority is localized in the cytoplasm and a small amount is associated with mitochondria. {ECO:0000250}.
Mitochondrial import inner membrane translocase subunit TIM44	TIMM44	51 kDa	10469	O43615	369	381	m11: Oxidation (+15.99)	ILDIDNVDLAmGK	23.146	20.9591	#NUM!	22.5426	21.1595	#NUM!	22.6028	20.4168	#NUM!	25.3627	23.8636	23.7527	22.6563	21.6637	16.9963	22.3206	21.9229	17.2954	21.7344	21.8232	16.5633	25.3685	24.2975	23.9347	0.00646517	3.93106	2.18942	Mitochondrion inner membrane.
Small subunit processome component 20 homolog	UTP20	318 kDa	27340	O75691	454	466	m9: Oxidation (+15.99)	AAPPTAGSmAIEK	21.4613	18.6013	#NUM!	21.3313	#NUM!	#NUM!	18.8012	#NUM!	#NUM!	22.4353	#NUM!	#NUM!	20.9716	19.3059	17.3977	21.1092	16.8575	16.9841	17.9328	17.0869	18.2303	22.4411	15.1345	18.2108	0.527179	0.887608	0.278042	Nucleus, nucleolus {ECO:0000269|PubMed:11790298, ECO:0000269|PubMed:12429849, ECO:0000269|PubMed:16458307}. Note=Colocalizes with NCL in the nucleolus.
Catalase	CAT	60 kDa	847	P04040	6	16	m7: Oxidation (+15.99)	DPASDQmQHWK	21.8446	22.1393	20.7511	22.7025	21.6118	21.8011	22.3842	20.8202	20.4343	23.0818	21.2294	21.9954	21.3549	22.8439	21.6683	22.4805	22.3753	22.3793	21.5158	22.2266	21.6265	23.0875	21.6633	22.1774	0.14921	0.522842	0.826203	Peroxisome.
Tryptophan--tRNA ligase, cytoplasmic	WARS	53 kDa	7453	P23381	142	153	m2: Oxidation (+15.99)	DmNQVLDAYENK	23.3542	23.257	21.3761	23.7478	21.396	22.8744	24.6867	22.8249	22.0558	22.2261	22.7095	22.3043	22.8645	23.9615	22.2933	23.5257	22.1594	23.4526	23.8183	24.2314	23.248	22.2319	23.1434	22.4864	0.0465152	-0.775167	1.33241	Cytoplasm.
Protein FAM98B	FAM98B	46 kDa	283742	Q52LJ0	309	327	m14: Oxidation (+15.99)	GGRPNEIEPPPPEmPPWQK	24.0135	21.1567	21.5589	23.7874	21.4531	21.8153	24.527	21.6972	21.2109	23.8624	22.6567	23.3431	23.5238	21.8613	22.4762	23.5653	22.2165	22.3934	23.6586	23.1037	22.4032	23.8682	23.0906	23.5252	0.10327	0.612708	0.986025	Nucleus {ECO:0000269|PubMed:24608264}. Cytoplasm {ECO:0000269|PubMed:24608264}.
Probable ATP-dependent RNA helicase DDX46	DDX46	117 kDa	9879	Q7L014	147	161	m14: Oxidation (+15.99)	DAGNFDQNKLEEEmR	22.4324	19.3722	18.7827	22.2787	#NUM!	#NUM!	24.014	18.5488	17.5927	23.9879	19.2408	20.1805	21.9427	20.0768	19.7	22.0566	17.6575	17.1032	23.1456	19.9553	18.785	23.9937	19.6747	20.3625	0.290251	1.38909	0.537227	Nucleus speckle {ECO:0000269|PubMed:12234937}. Nucleus, Cajal body {ECO:0000269|PubMed:12234937}. Note=Present in Cajal bodies (CBs) and nuclear speckles.
CCR4-NOT transcription complex subunit 1	CNOT1	267 kDa	23019	A5YKK6	1099	1114	m13: Oxidation (+15.99)	IAFIFNNLSQSNmTQK	22.7652	21.9077	19.4669	22.4563	20.3796	#NUM!	23.9027	19.1978	18.1561	20.6156	19.2754	#NUM!	22.2756	22.6123	20.3842	22.2342	21.1431	16.786	23.0343	20.6042	19.3483	20.6213	19.7093	17.6759	0.142019	-1.64555	0.847654	Cytoplasm, P-body {ECO:0000269|PubMed:21976065}. Nucleus {ECO:0000305|PubMed:21976065}. Note=NANOS2 promotes its localization to P-body. {ECO:0000250}.
Emerin	EMD	29 kDa	2010	P50402	69	78	m5: Oxidation (+15.99)	GDADmYDLPK	19.3309	#NUM!	21.3325	19.0022	#NUM!	22.3452	22.7719	21.2982	22.6387	23.8265	23.131	23.7304	18.8412	17.5151	22.2498	18.7801	17.7501	22.9234	21.9035	22.7046	23.831	23.8322	23.5649	23.9125	0.0131143	3.2415	1.88225	Nucleus inner membrane {ECO:0000269|PubMed:19167377}; Single-pass membrane protein; Nucleoplasmic side {ECO:0000269|PubMed:19167377}. Nucleus outer membrane. Note=Colocalized with BANF1 at the central region of the assembling nuclear rim, near spindle-attachment sites. The accumulation of different intermediates of prelamin-A/C (non-farnesylated or carboxymethylated farnesylated prelamin-A/C) in …
Ubiquitin-conjugating enzyme E2 variant 2	UBE2V2	16 kDa	7336	Q15819	130	145	m3: Oxidation (+15.99)	ENmKLPQPPEGQTYNN	25.613	23.7308	22.6441	24.5745	23.4194	20.8984	25.3678	22.0822	21.535	22.889	21.7997	22.1427	25.1234	24.4353	23.5614	24.3524	24.1829	21.4766	24.4994	23.4886	22.7273	22.8948	22.2336	22.3248	0.0217317	-1.39167	1.66291	0
Importin subunit alpha-7	KPNA6	60 kDa	23633	O60684	299	309	m6: Oxidation (+15.99)	LVELLmHNDYK	16.1442	19.9682	#NUM!	19.9732	#NUM!	20.7685	22.832	19.4567	#NUM!	21.2548	19.1346	20.3678	15.6546	20.6727	17.5829	19.7512	16.5993	21.3467	21.9636	20.8631	16.5208	21.2605	19.5685	20.5499	0.164206	1.94483	0.784612	0
Cytochrome c oxidase subunit 2	MT-CO2	26 kDa	4513	P00403	218	227	m4: Oxidation (+15.99)	IFEmGPVFTL	25.6674	24.3502	23.1776	24.6001	22.7003	24.0802	25.1047	21.6715	22.9036	26.1303	25.6265	25.7954	25.1778	25.0547	24.0949	24.378	23.4638	24.6583	24.2363	23.0779	24.0958	26.136	26.0604	25.9775	8.24151e-05	1.75815	4.08399	Mitochondrion inner membrane; Multi-pass membrane protein.
Ras-related protein Rab-8A	RAB8A	24 kDa	4218	P61006	80	94	m3: Oxidation (+15.99), m6: Oxidation (+15.99)	GAmGImLVYDITNEK	19.2331	#NUM!	18.4965	20.2433	19.0948	19.1845	20.9713	17.8986	#NUM!	22.3577	20.3116	21.2985	18.7434	17.052	19.4138	20.0212	19.8582	19.7626	20.1029	19.305	16.4911	22.3635	20.7455	21.4806	0.00160965	2.56387	2.79327	Cell membrane {ECO:0000305}; Lipid-anchor {ECO:0000305}; Cytoplasmic side {ECO:0000305}. Golgi apparatus. Recycling endosome membrane. Cell projection, cilium. Cytoplasmic vesicle, phagosome. Cytoplasmic vesicle, phagosome membrane {ECO:0000250}; Lipid-anchor {ECO:0000250}; Cytoplasmic side {ECO:0000250}. Note=Colocalizes with OPTN at the Golgi complex and in vesicular structures close to the pla…
Aminoacyl tRNA synthase complex-interacting multifunctional protein 2	AIMP2	35 kDa	7965	Q13155	199	215	m6: Oxidation (+15.99)	FSIQTmcPIEGEGNIAR	22.5724	20.1811	21.035	21.9491	20.2653	19.8217	21.7436	18.548	20.164	19.699	20.8744	21.3074	22.0827	20.8856	21.9523	21.727	21.0288	20.3998	20.8752	19.9544	21.3562	19.7048	21.3083	21.4895	0.101845	-0.7864	0.992061	Cytoplasm, cytosol {ECO:0000250}. Nucleus {ECO:0000250}. Note=Following DNA damage, dissociates from the aminoacyl-tRNA synthase complex and translocates from the cytoplasm to the nucleus. {ECO:0000250}.
Importin-4	IPO4	119 kDa	79711	Q8TEX9	766	780	m4: Oxidation (+15.99)	QVVmAVLEALTGVLR	21.7029	19.2091	17.4126	21.8901	19.5183	19.0386	21.7632	19.3869	#NUM!	19.4487	16.9438	#NUM!	21.2132	19.9137	18.3299	21.668	20.2818	19.6168	20.8949	20.7933	17.1324	19.4544	17.3776	16.4648	0.0260019	-2.06286	1.58499	Cytoplasm {ECO:0000250}. Nucleus {ECO:0000250}.
Septin-11	SEPTIN11	49 kDa	55752	Q9NVA2	55	65	m4: Oxidation (+15.99)	STLmDTLFNTK	22.2069	#NUM!	#NUM!	21.7751	20.393	#NUM!	23.4182	#NUM!	#NUM!	20.5995	#NUM!	#NUM!	21.7173	16.2404	17.0308	21.553	21.1564	17.0352	22.5498	17.0078	16.5003	20.6053	15.9359	18.005	0.530706	-0.95995	0.275146	Cytoplasm, cytoskeleton. Cell junction, synapse. Cell projection, dendritic spine. Cell projection, axon {ECO:0000250}. Note=Partly colocalizes with stress fibers and microtubules. During bacterial infection, displays a collar shape structure next to actin at the pole of invading bacteria.
Keratin, type I cytoskeletal 16	KRT16	51 kDa	3868	P08779	264	284	m11: Oxidation (+15.99)	GQTGGDVNVEmDAAPGVDLSR	22.9402	20.4958	25.0076	18.6176	19.0977	17.6035	#NUM!	23.5049	#NUM!	20.0865	24.741	22.7975	22.4505	21.2004	25.9248	18.3955	19.8611	18.1817	17.0439	24.9114	17.1933	20.0923	25.1749	22.9796	0.323219	1.63904	0.490503	0
40S ribosomal protein S24	RPS24	15 kDa	6229	P62847	21	32	m3: Oxidation (+15.99)	KQmVIDVLHPGK	26.7524	25.6113	24.7924	25.9637	25.5902	24.8753	26.6955	23.9273	24.134	26.0332	26.02	25.8078	26.2627	26.3159	25.7097	25.7416	26.3536	25.4534	25.8271	25.3338	25.3262	26.039	26.4539	25.9898	0.179409	0.281442	0.746155	0
V-type proton ATPase subunit B, brain isoform	ATP6V1B2	57 kDa	526	P21281	322	337	m6: Oxidation (+15.99)	GFPGYmYTDLATIYER	23.4099	21.7399	18.4317	23.578	20.1001	20.0596	22.2812	19.8485	18.9704	23.3724	22.9778	19.7097	22.9202	22.4445	19.3489	23.3559	20.8635	20.6378	21.4128	21.255	20.1627	23.3781	23.4117	19.8918	0.356456	0.80005	0.447995	Endomembrane system; Peripheral membrane protein. Melanosome. Note=Endomembrane. Identified by mass spectrometry in melanosome fractions from stage I to stage IV.
Proteasome subunit beta type-2	PSMB2	23 kDa	5690	P49721	20	29	m9: Oxidation (+15.99)	VAASNIVQmK	23.9278	23.598	23.5679	24.1301	20.5712	22.3871	23.8436	20.6271	21.6289	24.6775	24.048	19.2731	23.4381	24.3025	24.4852	23.908	21.3346	22.9653	22.9753	22.0336	22.8211	24.6833	24.4819	19.4552	0.863275	0.1458	0.0638507	Cytoplasm. Nucleus.
Protein phosphatase 1G	PPM1G	59 kDa	5496	O15355	359	376	m4: Oxidation (+15.99)	ALDmSYDHKPEDEVELAR	21.727	21.6587	20.9884	21.0514	21.5999	20.7306	22.5235	18.9157	19.7505	22.9301	22.3396	21.6952	21.2373	22.3633	21.9057	20.8293	22.3634	21.3087	21.6552	20.3222	20.9428	22.9358	22.7735	21.8772	0.00476951	1.13188	2.32153	Cytoplasm {ECO:0000305}.
U1 small nuclear ribonucleoprotein A	SNRPA	31 kDa	6626	P09012	124	152	m21: Oxidation (+15.99), m24: Oxidation (+15.99)	AVQGGGATPVVGAVQGPVPGmPPmTQAPR	24.6407	22.1375	21.1917	23.8562	22.1205	20.5172	24.3337	21.4909	19.9685	24.7158	23.2342	23.3834	24.1511	22.8421	22.1089	23.6342	22.8839	21.0954	23.4654	22.8974	21.1607	24.7215	23.6681	23.5654	0.0484371	1.23567	1.31482	Nucleus.
Glutathione S-transferase Mu 3	GSTM3	27 kDa	2947	P21266	216	225	m1: Oxidation (+15.99)	mAQWGNKPVc	25.1644	23.7287	22.1419	24.5457	22.8503	22.0859	24.4535	22.4487	22.1562	21.5365	22.6122	23.0715	24.6747	24.4332	23.0592	24.3237	23.6137	22.6641	23.5851	23.8552	23.3485	21.5423	23.0461	23.2535	0.00215395	-1.55336	2.66676	Cytoplasm.
Phospholipase A-2-activating protein	PLAA	87 kDa	9373	Q9Y263	681	691	m4: Oxidation (+15.99)	ESLmSHAIELK	21.6052	21.3123	21.1192	22.4817	20.8378	20.4632	22.7883	20.3773	20.7059	#NUM!	21.3988	21.5508	21.1156	22.0169	22.0365	22.2596	21.6012	21.0414	21.9199	21.7837	21.8981	17.5631	21.8327	21.7329	0.00872746	-2.58579	2.05911	0
CTP synthase 1	CTPS1	67 kDa	1503	P17812	412	449	m25: Oxidation (+15.99), m33: Oxidation (+15.99), m37: Oxidation (+15.99)	NVLGWQDANSTEFDPTTSHPVVVDmPEHNPGQmGGTmR	23.27	22.715	21.2751	23.3746	21.8618	20.9303	24.8573	21.6163	19.1462	21.463	19.3145	19.6612	22.7803	23.4196	22.1924	23.1526	22.6253	21.5084	23.989	23.0228	20.3385	21.4687	19.7484	19.8432	0.00288684	-2.1078	2.53958	0
Endoplasmic reticulum resident protein 44	ERP44	47 kDa	23071	Q9BS26	247	270	m23: Oxidation (+15.99)	EITFENGEELTEEGLPFLILFHmK	23.7203	21.5344	21.4257	23.4711	22.0769	21.1424	23.4545	21.3369	19.4837	22.3799	23.115	22.6192	23.2306	22.239	22.3429	23.249	22.8403	21.7206	22.5861	22.7433	20.676	22.3857	23.5489	22.8012	0.47625	0.299425	0.322165	Endoplasmic reticulum lumen.
Heterogeneous nuclear ribonucleoprotein D-like	HNRNPDL	46 kDa	9987	O14979	251	269	m16: Oxidation (+15.99)	EYFGAFGEIENIELPmDTK	24.5083	21.3972	19.4792	22.6085	20.2902	20.6705	24.5215	20.0455	20.4917	24.199	22.2499	21.8488	24.0186	22.1018	20.3965	22.3864	21.0536	21.2486	23.6531	21.452	21.6839	24.2047	22.6838	22.0309	0.177692	0.98305	0.750332	Nucleus. Cytoplasm. Note=Shuttles between the nucleus and the cytoplasm in a TNPO1-dependent manner.
Pyrroline-5-carboxylate reductase 1, mitochondrial	PYCR1	33 kDa	5831	P32322	267	283	m5: Oxidation (+15.99)	ELQSmADQEQVSPAAIK	24.4185	22.7212	23.1574	23.563	22.8776	23.0927	24.1393	21.3437	22.5222	23.9908	24.2626	24.393	23.9289	23.4258	24.0746	23.341	23.6411	23.6709	23.2709	22.7501	23.7144	23.9966	24.6965	24.5751	0.00104396	0.849767	2.98132	Mitochondrion {ECO:0000269|PubMed:19648921}.
Calcium-binding mitochondrial carrier protein Aralar1	SLC25A12	75 kDa	8604	O75746	507	543	m21: Oxidation (+15.99)	LLLADENGHVGGLNLLAAGAmAGVPAASLVTPADVIK	17.3966	18.9686	18.0991	18.2793	#NUM!	#NUM!	18.3369	#NUM!	#NUM!	#NUM!	17.9066	#NUM!	16.9069	19.6732	19.0164	18.0573	17.3464	17.401	17.4685	16.2427	17.7527	17.3758	18.3405	17.9727	0.90139	-0.0655917	0.0450875	Mitochondrion inner membrane {ECO:0000269|PubMed:9722566}; Multi-pass membrane protein {ECO:0000269|PubMed:9722566}.
Splicing factor U2AF 65 kDa subunit	U2AF2	54 kDa	11338	P26368	109	146	m17: Oxidation (+15.99)	AMQAAGQIPATALLPTmTPDGLAVTPTPVPVVGSQMTR	24.4935	23.6363	22.5855	23.2707	23.3656	22.7046	25.266	22.2632	21.9133	24.3507	23.1704	24.2402	24.0038	24.3409	23.5028	23.0486	24.129	23.2828	24.3976	23.6696	23.1055	24.3565	23.6043	24.4223	0.144843	0.442592	0.839102	Nucleus.
Tubulin--tyrosine ligase-like protein 12	TTLL12	74 kDa	23170	Q14166	579	588	m8: Oxidation (+15.99)	AMYAVDLmLK	22.0724	20.3606	20.1969	21.9971	20.5195	20.6221	24.0921	19.9416	19.4346	#NUM!	20.8746	20.1613	21.5828	21.0651	21.1142	21.7751	21.283	21.2003	23.2237	21.3481	20.6268	17.1419	21.3085	20.3433	0.00247047	-2.44512	2.60722	0
Protein PRRC2C	PRRC2C	317 kDa	23215	Q9Y520	2208	2226	m1: Oxidation (+15.99)	mEDTLVNNVPLPNTLPLPK	23.2324	21.7098	19.6265	21.471	21.7358	#NUM!	23.1173	20.8087	#NUM!	21.1757	18.777	#NUM!	22.7427	22.4143	20.5438	21.2489	22.4992	16.951	22.2489	22.2151	16.6468	21.1814	19.2109	16.3166	0.200651	-1.69547	0.697559	0
Activator of 90 kDa heat shock protein ATPase homolog 1	AHSA1	38 kDa	10598	O95433	250	268	m3: Oxidation (+15.99)	FHmVDGNVSGEFTDLVPEK	23.9661	21.7169	17.8103	23.55	19.758	#NUM!	24.7788	17.6158	19.2035	21.4765	19.9247	21.2146	23.4765	22.4215	18.7276	23.328	20.5215	18.3784	23.9104	19.0223	20.3957	21.4823	20.3586	21.3966	0.622622	-0.565725	0.205775	Cytoplasm, cytosol {ECO:0000269|PubMed:11554768}. Endoplasmic reticulum {ECO:0000269|PubMed:11554768}. Note=May transiently interact with the endoplasmic reticulum.
Exosome RNA helicase MTR4	MTREX	118 kDa	23517	P42285	340	351	m8: Oxidation (+15.99)	EDNFNTAmQVLR	23.6003	21.4705	19.184	22.9406	20.5321	20.9124	23.9098	19.93	19.6975	23.2795	21.2398	19.7181	23.1106	22.1751	20.1013	22.7185	21.2956	21.4906	23.0414	21.3364	20.8897	23.2853	21.6737	19.9002	0.955176	0.0402833	0.0199164	Nucleus, nucleoplasm. Nucleus, nucleolus.
GTP-binding protein SAR1a	SAR1A	22 kDa	56681	Q9NR31	167	182	m7: Oxidation (+15.99)	ELNARPmEVFMcSVLK	23.2472	20.3433	21.0177	22.4953	22.7035	21.0739	23.3974	19.2658	19.8694	23.0921	22.5635	23.0696	22.7576	21.0479	21.935	22.2732	23.467	21.652	22.529	20.6722	21.0616	23.0978	22.9974	23.2517	0.0323924	1.03584	1.48956	Endoplasmic reticulum {ECO:0000250}. Golgi apparatus {ECO:0000250}.
Glutathione peroxidase 1	GPX1	22 kDa	2876	P07203	55	64	m5: Oxidation (+15.99)	DYTQmNELQR	24.6842	22.5588	22.4332	23.9236	22.0519	22.4893	24.8217	21.5363	20.937	24.3253	22.868	22.9676	24.1945	23.2634	23.3504	23.7015	22.8153	23.0675	23.9533	22.9427	22.1293	24.331	23.3019	23.1497	0.338199	0.358175	0.470827	Cytoplasm.
Leukotriene A-4 hydrolase	LTA4H	69 kDa	4048	P09960	84	97	m4: Oxidation (+15.99)	GSPmEISLPIALSK	22.625	21.0558	22.222	23.806	22.4817	22.6162	23.58	21.2558	20.9391	22.2191	21.2341	22.166	22.1354	21.7604	23.1392	23.5839	23.2451	23.1943	22.7117	22.6622	22.1313	22.2249	21.668	22.3481	0.0668521	-0.68335	1.17489	Cytoplasm.
60S ribosomal protein L21	RPL21	19 kDa	6144	P46778	147	160	m13: Oxidation (+15.99)	EPELLEPIPYEFmA	25.6727	23.9126	23.2145	24.7216	23.7581	22.4948	25.1923	21.9404	22.1123	22.9343	25.1683	24.3268	25.1831	24.6172	24.1317	24.4995	24.5215	23.0729	24.3239	23.3468	23.3045	22.9401	25.6021	24.5089	0.640235	0.2268	0.19366	0
Fermitin family homolog 2	FERMT2	78 kDa	10979	Q96AC1	411	424	m11: Oxidation (+15.99)	EESSGTPAHQmNLR	23.9708	21.8117	20.6219	23.7426	22.9994	21.7169	24.2184	21.8416	20.7946	19.7924	21.0211	20.6373	23.4811	22.5162	21.5391	23.5206	23.7628	22.2951	23.3501	23.248	21.9868	19.7982	21.455	20.8194	4.75292e-05	-2.47406	4.32304	Cytoplasm. Cytoplasm, cell cortex. Cytoplasm, cytoskeleton. Cell junction, focal adhesion. Membrane; Peripheral membrane protein; Cytoplasmic side. Cell projection, lamellipodium membrane; Peripheral membrane protein; Cytoplasmic side. Nucleus. Cytoplasm, myofibril, sarcomere, I band {ECO:0000250}. Cell surface {ECO:0000250}. Note=Colocalizes with actin stress fibers at cell-ECM focal adhesion si…
Heterogeneous nuclear ribonucleoprotein A/B	HNRNPAB	36 kDa	3182	Q99729	172	190	m16: Oxidation (+15.99)	EYFGEFGEIEAIELPmDPK	25.3901	23.3135	22.2433	24.9469	21.7255	22.2022	25.3369	19.9844	22.5	25.5682	23.2327	23.6537	24.9005	24.0181	23.1606	24.7248	22.489	22.7804	24.4685	21.3908	23.6922	25.574	23.6666	23.8357	0.189372	0.885417	0.722684	Nucleus {ECO:0000269|PubMed:17289661}. Cytoplasm {ECO:0000269|PubMed:17289661}. Note=Localized in cytoplasmic mRNP granules containing untranslated mRNAs.
COP9 signalosome complex subunit 4	COPS4	46 kDa	51138	Q9BT78	275	290	m10: Oxidation (+15.99), m12: Oxidation (+15.99)	GNQLQEFAAmLmPHQK	23.6648	21.9781	19.6695	21.9375	20.1373	21.7969	23.1556	18.5131	20.7808	22.6843	20.9196	20.156	23.1752	22.6827	20.5868	21.7154	20.9008	22.375	22.2872	19.9196	21.9731	22.69	21.3535	20.338	0.911448	-0.0693417	0.0402681	Cytoplasm. Nucleus. Cytoplasmic vesicle, secretory vesicle, synaptic vesicle.
Signal recognition particle 54 kDa protein	SRP54	56 kDa	6729	P61011	331	341	m2: Oxidation (+15.99), m10: Oxidation (+15.99)	DmYEQFQNImK	22.8092	20.0122	19.529	22.8817	19.255	18.5294	22.7892	19.5961	19.9472	23.715	21.2474	21.6493	22.3195	20.7168	20.4463	22.6597	20.0185	19.1075	21.9209	21.0025	21.1394	23.7208	21.6813	21.8314	0.052173	1.41343	1.28255	Nucleus speckle {ECO:0000269|PubMed:14729963}. Cytoplasm {ECO:0000269|PubMed:14729963}.
Nuclear cap-binding protein subunit 1	NCBP1	92 kDa	4686	Q09161	382	401	m16: Oxidation (+15.99), m19: Oxidation (+15.99)	LQPGSLPQVLAQATEmLYmR	22.7389	21.9388	21.0598	22.8441	20.8229	21.2625	23.1795	20.2676	19.2027	22.3385	22.0632	21.2459	22.2492	22.6434	21.9771	22.622	21.5864	21.8406	22.3112	21.6741	20.3949	22.3442	22.4971	21.4279	0.746934	0.113575	0.126718	Nucleus. Cytoplasm. Note=Localized in cytoplasmic mRNP granules containing untranslated mRNAs.
NADPH--cytochrome P450 reductase	POR	77 kDa	5447	P16435	507	514	m5: Oxidation (+15.99)	ALVPmFVR	21.9999	20.6114	18.6319	22.2933	18.9917	20.3041	21.7324	#NUM!	19.5075	22.6284	19.4755	17.4325	21.5102	21.3159	19.5492	22.0712	19.7551	20.8822	20.8641	16.19	20.6997	22.6341	19.9094	17.6145	0.715071	0.408167	0.145651	Endoplasmic reticulum membrane; Peripheral membrane protein. Note=Anchored to the ER membrane by its N-terminal hydrophobic region.
U2 small nuclear ribonucleoprotein A'	SNRPA1	28 kDa	6627	P09661	235	255	m12: Oxidation (+15.99)	RSGPTDDGEEEmEEDTVTNGS	20.3719	#NUM!	16.9801	19.8181	#NUM!	#NUM!	18.6004	#NUM!	#NUM!	19.6119	17.5674	#NUM!	19.8822	18.2443	17.8974	19.596	18.3357	17.0318	17.732	16.6095	16.9972	19.6177	18.0013	17.6278	0.550329	0.395408	0.259378	Nucleus.
Small nuclear ribonucleoprotein-associated proteins B and B'	SNRPB	25 kDa	6628	P14678	74	88	m7: Oxidation (+15.99)	GENLVSmTVEGPPPK	25.5665	23.9675	22.873	24.2794	23.0466	22.9887	24.9504	23.1226	22.6653	25.0377	25.0687	25.0638	25.0769	24.6721	23.7902	24.0573	23.81	23.5668	24.082	24.529	23.8575	25.0435	25.5026	25.2459	0.00173419	0.995017	2.7609	Cytoplasm, cytosol {ECO:0000269|PubMed:18984161}. Nucleus {ECO:0000269|PubMed:18984161}. Note=SMN-mediated assembly into core snRNPs occurs in the cytosol before SMN-mediated transport to the nucleus to be included in spliceosomes.
Casein kinase II subunit alpha	CSNK2A1	45 kDa	1457	P68400	156	169	m8: Oxidation (+15.99)	DVKPHNVmIDHEHR	23.5674	17.9335	18.4595	23.1007	19.8756	20	23.0547	16.3573	19.1684	20.6452	21.1539	21.4292	23.0778	18.6381	19.3767	22.8787	20.639	20.5782	22.1863	17.7637	20.3606	20.6509	21.5878	21.6112	0.996362	-0.004425	0.0015828	Nucleus {ECO:0000269|PubMed:24962073}.
Single-stranded DNA-binding protein, mitochondrial	SSBP1	17 kDa	6742	Q04837	114	122	m7: Oxidation (+15.99)	IDYGEYmDK	25.5594	22.834	22.1965	24.5309	23.1879	22.4595	25.1814	21.8472	22.4617	25.882	23.5789	24.2557	25.0698	23.5385	23.1138	24.3089	23.9513	23.0377	24.313	23.2536	23.654	25.8877	24.0128	24.4377	0.0266202	1.07762	1.57479	Mitochondrion {ECO:0000269|PubMed:18063578}. Mitochondrion matrix, mitochondrion nucleoid {ECO:0000269|PubMed:18063578}.
S-methyl-5'-thioadenosine phosphorylase	MTAP	31 kDa	4507	Q13126	167	176	m3: Oxidation (+15.99)	GTmVTIEGPR	24.6367	23.9541	23.2162	24.1168	23.887	22.6931	25.0927	22.6798	23.3681	22.9462	22.7162	23.7822	24.147	24.6587	24.1334	23.8947	24.6504	23.2713	24.2244	24.0862	24.5604	22.9519	23.1501	23.9642	0.00294368	-0.813717	2.53111	Cytoplasm. Nucleus {ECO:0000255|HAMAP-Rule:MF_03155}.
Reticulocalbin-1	RCN1	39 kDa	5954	Q15293	189	204	m15: Oxidation (+15.99)	EEFTAFLHPEEFEHmK	23.4532	21.7096	21.5967	20.1301	22.1669	21.0367	23.337	21.7908	21.5887	22.269	22.8056	23.0419	22.9636	22.4142	22.514	19.908	22.9303	21.6149	22.4686	23.1972	22.7809	22.2748	23.2395	23.2239	0.422445	0.404292	0.37423	Endoplasmic reticulum lumen.
Parafibromin	CDC73	61 kDa	79577	Q6P1J9	309	321	m10: Oxidation (+15.99)	IDTMGTYHGmTLK	19.4204	19.9749	#NUM!	21.4828	#NUM!	#NUM!	20.597	#NUM!	#NUM!	21.0884	19.1105	20.0574	18.9308	20.6795	17.8026	21.2607	17.9186	17.2863	19.7286	18.1542	16.9228	21.0942	19.5444	20.2394	0.0723769	1.69668	1.1404	Nucleus {ECO:0000269|PubMed:15580289, ECO:0000269|PubMed:15632063, ECO:0000269|PubMed:15923622}.
PDZ and LIM domain protein 7	PDLIM7	50 kDa	9260	Q9NR12	378	390	m4: Oxidation (+15.99)	AFYmEEGVPYcER	22.1264	21.2561	18.4355	22.6047	18.7227	21.356	22.7531	20.0425	19.003	19.7495	20.1358	18.2522	21.6367	21.9606	19.3527	22.3826	19.4862	21.9342	21.8847	21.4489	20.1952	19.7553	20.5697	18.4342	0.0116341	-1.70346	1.93427	Cytoplasm {ECO:0000250}. Cytoplasm, cytoskeleton {ECO:0000250}. Note=Colocalizes with RET to the cell periphery and in some cytoskeletal components. Colocalizes with TPM2 near the Z line in muscle. Colocalizes with TBX4 and TBX5 to actin filaments (By similarity). {ECO:0000250}.
Prenylcysteine oxidase 1	PCYOX1	57 kDa	51449	Q9UHG3	212	222	m5: Oxidation (+15.99)	FLNEmIAPVMR	21.6688	22.5664	19.8189	21.7278	19.918	22.272	#NUM!	16.872	20.8108	24.2271	22.6852	23.7108	21.1792	23.2709	20.7362	21.5057	20.6814	22.8502	16.3856	18.2784	22.003	24.2329	23.1191	23.8929	0.0154847	3.33432	1.8101	Lysosome.
Small nuclear ribonucleoprotein Sm D3	SNRPD3	14 kDa	6634	P62318	70	78	m7: Oxidation (+15.99)	FLILPDmLK	21.7684	20.7233	18.1279	21.2153	19.5346	16.1908	21.734	22.289	22.7659	22.3161	24.6867	24.354	21.2788	21.4279	19.0451	20.9932	20.2981	16.769	20.8656	23.6955	23.9581	22.3219	25.1206	24.536	0.041344	2.54505	1.38359	Cytoplasm, cytosol {ECO:0000269|PubMed:18984161}. Nucleus {ECO:0000269|PubMed:18984161}. Note=SMN-mediated assembly into core snRNPs occurs in the cytosol before SMN-mediated transport to the nucleus to be included in spliceosomes.
Serine/threonine-protein kinase PAK 2	PAK2	58 kDa	5062	Q13177	227	235	m1: Oxidation (+15.99)	mTDEEIMEK	23.7889	22.0517	21.2321	23.9047	21.2093	19.7216	24.4912	17.7255	18.7701	21.3635	21.8044	21.1627	23.2992	22.7563	22.1494	23.6827	21.9727	20.2998	23.6229	19.1319	19.9623	21.3693	22.2383	21.3447	0.615381	-0.429675	0.210856	Serine/threonine-protein kinase PAK 2: Cytoplasm. Note=MYO18A mediates the cellular distribution of the PAK2-ARHGEF7-GIT1 complex to the inner surface of the cell membrane.; SUBCELLULAR LOCATION: PAK-2p34: Nucleus. Cytoplasm, perinuclear region. Membrane; Lipid-anchor. Note=Interaction with ARHGAP10 probably changes PAK-2p34 location to cytoplasmic perinuclear region. Myristoylation changes PAK-2…
Probable ATP-dependent RNA helicase DDX23	DDX23	96 kDa	9416	Q9BUQ8	727	743	m15: Oxidation (+15.99)	GIDIQDVSMVVNYDmAK	21.5233	19.2939	#NUM!	20.0386	18.9641	19.4874	21.6197	16.8417	17.5831	23.502	19.355	20.3582	21.0337	19.9985	15.9628	19.8165	19.7275	20.0656	20.7513	18.2481	18.7754	23.5078	19.7889	20.5403	0.0328821	2.27095	1.48304	Nucleus {ECO:0000269|PubMed:20858735, ECO:0000269|PubMed:9409622}.
Adenylosuccinate lyase	ADSL	55 kDa	158	P30566	310	329	m7: Oxidation (+15.99)	HLMTLVmDPLQTASVQWFER	22.2924	21.7942	#NUM!	21.8686	22.0346	21.8516	22.7353	20.5059	20.8062	21.5884	20.0253	#NUM!	21.8027	22.4987	17.1973	21.6466	22.7981	22.4298	21.867	21.9123	21.9984	21.5942	20.4592	17.5991	0.137743	-1.42019	0.860931	0
Lactoylglutathione lyase	GLO1	21 kDa	2739	Q04760	29	38	m8: Oxidation (+15.99)	DFLLQQTmLR	24.7409	22.3625	22.6741	22.6995	21.8929	20.0077	23.1994	19.5753	21.5407	21.3814	22.2617	22.618	24.2512	23.0671	23.5914	22.4775	22.6563	20.5859	22.3311	20.9817	22.7329	21.3871	22.6956	22.8001	0.422354	-0.491267	0.374323	0
Elongation factor G, mitochondrial	GFM1	83 kDa	85476	Q96RP9	435	456	m7: Oxidation (+15.99)	ANSGLSmESIHVPDPVISIAMK	22.856	21.2107	18.5979	23.2999	19.9717	18.8754	24.4109	18.5242	#NUM!	24.1133	22.0538	20.725	22.3664	21.9152	19.5152	23.0779	20.7351	19.4535	23.5425	19.9307	17.1226	24.1191	22.4877	20.907	0.207917	1.51518	0.68211	Mitochondrion {ECO:0000255|HAMAP-Rule:MF_03061}.
Metastasis-associated protein MTA2	MTA2	75 kDa	9219	O94776	561	577	m5: Oxidation (+15.99)	AYETmAGAGVPFSANGR	20.3508	#NUM!	#NUM!	#NUM!	#NUM!	#NUM!	22.2882	#NUM!	#NUM!	22.1328	20.771	#NUM!	19.8611	17.6114	17.6424	17.4081	16.5842	16.9083	21.4199	17.6456	17.0332	22.1386	21.2049	16.9164	0.116318	2.00106	0.934353	Nucleus {ECO:0000255|PROSITE-ProRule:PRU00512, ECO:0000255|PROSITE-ProRule:PRU00624}.
Alpha-centractin	ACTR1A	43 kDa	10121	P61163	47	61	m2: Oxidation (+15.99)	VmAGALEGDIFIGPK	24.9716	22.2218	19.3997	24.2701	20.7643	#NUM!	23.9514	20.9434	21.1822	22.387	19.8592	19.6859	24.482	22.9264	20.317	24.048	21.5278	17.6908	23.083	22.3498	22.3745	22.3927	20.2931	19.868	0.247086	-1.27421	0.607152	Cytoplasm, cytoskeleton. Cytoplasm, cytoskeleton, microtubule organizing center, centrosome.
Guanine nucleotide-binding protein G(I)/G(S)/G(T) subunit beta-2	GNB2	37 kDa	2783	P62879	58	68	m4: Oxidation (+15.99)	IYAmHWGTDSR	23.4836	20.0277	22.1506	23.1804	22.8112	22.1382	24.6099	17.9608	18.2546	23.3224	23.7933	23.7245	22.9939	20.7323	23.0678	22.9584	23.5746	22.7164	23.7415	19.3673	19.4468	23.3281	24.2272	23.9066	0.0897007	1.6149	1.0472	Cytoplasm, perinuclear region {ECO:0000269|PubMed:16498633}.
Ras-related C3 botulinum toxin substrate 1	RAC1	21 kDa	5879	P63000	133	147	m13: Oxidation (+15.99)	KLTPITYPQGLAmAK	24.0272	22.8902	21.9969	23.874	21.9044	20.7677	23.711	21.7219	20.8143	24.2433	23.437	22.76	23.5376	23.5947	22.9141	23.6519	22.6678	21.3459	22.8427	23.1284	22.0066	24.249	23.8708	22.942	0.154937	0.694067	0.809844	Cell membrane {ECO:0000250}; Lipid-anchor {ECO:0000250}; Cytoplasmic side {ECO:0000250}. Melanosome {ECO:0000269|PubMed:17081065, ECO:0000269|PubMed:19948726, ECO:0000269|PubMed:21693584}. Cytoplasm {ECO:0000250}. Note=Inner surface of plasma membrane possibly with attachment requiring prenylation of the C-terminal cysteine (By similarity). Identified by mass spectrometry in melanosome fractions …
60S ribosomal protein L18a	RPL18A	21 kDa	6142	Q02543	121	128	m7: Oxidation (+15.99)	AHSIQImK	24.0024	24.171	24.0548	23.9272	22.3619	23.3015	24.5949	22.0676	24.1649	25.433	24.1757	24.5457	23.5127	24.8756	24.9721	23.7052	23.1254	23.8796	23.7265	23.474	25.3572	25.4388	24.6096	24.7278	0.0153186	1.04984	1.81478	0
TAR DNA-binding protein 43	TARDBP	45 kDa	23435	Q13148	198	208	m5: Oxidation (+15.99)	cTEDmTEDELR	21.5675	19.885	19.8395	20.2772	#NUM!	20.5747	22.4247	18.8449	18.9751	20.2693	20.3873	20.6209	21.0779	20.5896	20.7567	20.0551	16.935	21.1529	21.5563	20.2513	20.1673	20.2751	20.8212	20.8029	0.864724	0.110683	0.0631226	Nucleus {ECO:0000269|PubMed:17023659, ECO:0000269|PubMed:17481916}. Note=In patients with frontotemporal lobar degeneration and amyotrophic lateral sclerosis, it is absent from the nucleus of affected neurons but it is the primary component of cytoplasmic ubiquitin-positive inclusion bodies.
Histone acetyltransferase type B catalytic subunit	HAT1	50 kDa	8520	O14929	337	349	m6: Oxidation (+15.99)	LLVTDmSDAEQYR	24.0489	22.6543	22.2961	23.5523	21.5764	21.9945	24.6737	21.7903	22.0115	22.8263	23.9328	22.7756	23.5593	23.3588	23.2134	23.3302	22.3398	22.5726	23.8054	23.1967	23.2037	22.832	24.3667	22.9577	0.962452	-0.0141917	0.0166211	Isoform A: Nucleus matrix.; SUBCELLULAR LOCATION: Isoform B: Cytoplasm. Nucleus. Nucleus matrix. Nucleus, nucleoplasm. Note=Localization is predominantly nuclear in normal cells. Treatment with hydrogen peroxide or ionizing radiation enhances nuclear localization through redistribution of existing protein.
Mitochondrial import receptor subunit TOM70	TOMM70	67 kDa	9868	O94826	246	258	m6: Oxidation (+15.99)	NREPLmPSPQFIK	24.0275	22.0534	21.3095	24.7925	22.6178	22.5586	25.3047	21.16	21.3983	25.8316	23.1658	23.4166	23.5378	22.7579	22.2268	24.5705	23.3812	23.1368	24.4364	22.5665	22.5905	25.8374	23.5997	23.5986	0.0523554	1.21132	1.28104	Mitochondrion outer membrane {ECO:0000250}; Single-pass membrane protein {ECO:0000250}.
Anillin	ANLN	124 kDa	54443	Q9NQW6	549	563	m4: Oxidation (+15.99)	EIEmSVDDDDINSSK	23.0898	#NUM!	#NUM!	20.5645	#NUM!	#NUM!	21.0311	#NUM!	#NUM!	21.1649	#NUM!	#NUM!	22.6002	17.3521	17.0047	20.3424	18.144	16.3337	20.1627	17.1254	17.1009	21.1707	16.2959	16.935	0.966425	-0.059425	0.014832	Nucleus. Cytoplasm, cytoskeleton. Cytoplasm, cell cortex. Note=Mainly found in the nucleus during interphase. Colocalizes with cortical F-actin upon nuclear envelope breakdown in mitosis and subsequently concentrates in the area of the prospective contractile ring in anaphase. This pattern persists until telophase, when the protein becomes concentrated in the midbody.
Melanoma-associated antigen D2	MAGED2	65 kDa	10916	Q9UNF1	22	44	m6: Oxidation (+15.99)	DSSSMmQTLLTVTQNVEVPETPK	22.3584	17.8724	18.4923	19.6382	20.7353	21.0523	22.9915	19.6213	19.9429	21.8337	20.7837	20.1074	21.8687	18.5769	19.4096	19.4161	21.4987	21.6304	22.1232	21.0277	21.1352	21.8394	21.2176	20.2894	0.491527	0.478758	0.308452	0
Tropomyosin alpha-3 chain	TPM3	33 kDa	7170	P06753	135	150	m8: Oxidation (+15.99)	ALKDEEKmELQEIQLK	25.5845	23.8289	#NUM!	23.1984	23.4317	#NUM!	23.8496	22.6005	#NUM!	21.4156	24.3776	21.0228	25.0948	24.5335	16.7218	22.9763	24.1952	17.648	22.9812	24.007	17.0931	21.4213	24.8115	21.2049	0.993218	0.0144583	0.0029555	Cytoplasm, cytoskeleton.
60S ribosomal protein L37a	RPL37A	10 kDa	6168	P61513	51	62	m11: Oxidation (+15.99)	AVGIWHcGScmK	22.8704	19.992	21.1343	21.7015	22.4541	22.0501	23.6899	16.4743	21.032	22.1614	22.2405	23.7554	22.3808	20.6966	22.0516	21.4794	23.2175	22.6283	22.8215	17.8808	22.2242	22.1671	22.6744	23.9375	0.248923	0.920183	0.603934	0
Fanconi anemia group I protein	FANCI	149 kDa	55215	Q9NVI1	603	614	m2: Oxidation (+15.99)	LmLYEGFYDVLR	20.4131	#NUM!	#NUM!	19.6743	#NUM!	#NUM!	17.8762	#NUM!	#NUM!	19.9363	17.7798	#NUM!	19.9234	17.7262	18.2738	19.4522	17.4619	18.8702	17.0078	17.2807	17.5511	19.9421	18.2137	16.5782	0.619547	0.3623	0.207926	Nucleus {ECO:0000269|PubMed:17412408, ECO:0000269|PubMed:17460694, ECO:0000269|PubMed:19465922}. Note=Observed in spots localized in pairs on the sister chromatids of mitotic chromosome arms and not centromeres, one on each chromatids. These foci coincide with common fragile sites. They are frequently interlinked through BLM-associated ultra-fine DNA bridges.
ATP-dependent 6-phosphofructokinase, muscle type	PFKM	85 kDa	5213	P08237	17	35	m14: Oxidation (+15.99)	AIAVLTSGGDAQGmNAAVR	23.825	23.0279	22.8411	23.7433	22.9953	22.1196	24.7512	21.6728	21.4626	20.843	22.2785	22.5546	23.3354	23.7325	23.7583	23.5213	23.7587	22.6978	23.8829	23.0793	22.6549	20.8488	22.7124	22.7367	0.00113363	-1.37058	2.94553	Cytoplasm {ECO:0000255|HAMAP-Rule:MF_03184}.
Plasma membrane calcium-transporting ATPase 1	ATP2B1	135 kDa	490	P20020	808	823	m7: Oxidation (+15.99)	ADVGFAmGIAGTDVAK	24.0835	22.1588	17.8742	23.851	20.4452	18.5765	23.3665	18.6951	17.3247	25.3111	21.1358	21.8125	23.5939	22.8634	18.7915	23.6289	21.2086	19.1546	22.4982	20.1016	18.517	25.3168	21.5697	21.9945	0.147407	1.8187	0.831482	Cell membrane; Multi-pass membrane protein.
Multidrug resistance-associated protein 1	ABCC1	172 kDa	4363	P33527	333	347	m7: Oxidation (+15.99)	AIHDLMmFSGPQILK	22.3922	20.846	20.3337	22.0598	21.1624	20.6604	21.2051	19.9552	20.3562	23.7538	22.095	20.4488	21.9025	21.5505	21.251	21.8377	21.9259	21.2386	20.3368	21.3616	21.5484	23.7595	22.5289	20.6308	0.028245	1.2121	1.54906	Cell membrane {ECO:0000269|PubMed:16230346}; Multi-pass membrane protein {ECO:0000255|PROSITE-ProRule:PRU00441, ECO:0000269|PubMed:16230346}.
Ubiquitin thioesterase OTUB1	OTUB1	31 kDa	55611	Q96FW1	202	213	m10: Oxidation (+15.99)	EFcQQEVEPmcK	22.5932	20.863	21.7977	22.345	21.5821	21.8223	23.5645	19.9442	20.8534	18.3844	21.1005	21.3856	22.1035	21.5676	22.715	22.123	22.3455	22.4005	22.6962	21.3506	22.0456	18.3902	21.5344	21.5677	0.00109006	-2.19503	2.96255	Cytoplasm {ECO:0000250}.
Sideroflexin-3	SFXN3	36 kDa	81855	Q9BWM7	178	196	m18: Oxidation (+15.99)	FVPFAAVAAANcINIPLmR	21.95	20.3378	20.3011	21.2466	19.4673	20.8088	22.6024	16.5918	19.6787	22.9563	22.0799	22.4179	21.4603	21.0423	21.2183	21.0245	20.2307	21.3869	21.734	17.9982	20.8709	22.9621	22.5138	22.6	0.0031693	1.84103	2.49904	Mitochondrion membrane {ECO:0000269|Ref.4}; Multi-pass membrane protein {ECO:0000269|Ref.4}.
Protein arginine N-methyltransferase 5	PRMT5	73 kDa	10419	O14744	491	505	m10: Oxidation (+15.99)	DRDPEAQFEmPYVVR	23.219	21.3733	21.3587	24.0056	22.3762	20.8481	24.0547	20.1625	19.6185	22.493	21.8714	21.8149	22.7294	22.0778	22.276	23.7836	23.1397	21.4263	23.1864	21.5689	20.8107	22.4988	22.3053	21.9969	0.613314	-0.255275	0.212317	Cytoplasm. Nucleus.
Thioredoxin	TXN	12 kDa	7295	P10599	37	48	m1: Oxidation (+15.99)	mIKPFFHSLSEK	23.9998	20.4776	#NUM!	24.952	21.9913	19.5622	24.5967	17.9673	19.649	22.5515	20.1986	20.5291	23.5102	21.1822	17.801	24.73	22.7547	20.1404	23.7284	19.3737	20.8412	22.5572	20.6325	20.7111	0.561033	-0.773267	0.251012	Nucleus. Cytoplasm. Secreted. Note=Secreted by a leaderless secretory pathway. Predominantly in the cytoplasm in non irradiated cells. Radiation induces translocation of TRX from the cytoplasm to the nucleus.
Dynactin subunit 1	DCTN1	142 kDa	1639	Q14203	1234	1247	m12: Oxidation (+15.99)	AKEEQQDDTVYmGK	22.9382	19.6459	20.2545	22.0719	19.2166	22.1615	22.5108	17.5465	19.2316	22.058	17.4007	18.8958	22.4486	20.3505	21.1718	21.8498	19.98	22.7396	21.6424	18.9529	20.4238	22.0637	17.8346	19.0778	0.230124	-1.02062	0.638038	Cytoplasm {ECO:0000269|PubMed:17828277}. Cytoplasm, cytoskeleton {ECO:0000269|PubMed:17828277}. Note=Colocalizes with microtubules.
ATP-binding cassette sub-family F member 1	ABCF1	96 kDa	23	Q8NE71	276	294	m16: Oxidation (+15.99)	AANAAENDFSVSQAEmSSR	23.4901	21.7535	22.016	22.8957	22.7872	22.6145	23.923	22.4353	20.5532	21.6283	23.0536	22.4347	23.0004	22.4581	22.9333	22.6736	23.5507	23.1927	23.0546	23.8417	21.7454	21.6341	23.4875	22.6168	0.135863	-0.576375	0.866898	Isoform 2: Cytoplasm. Nucleus, nucleoplasm. Nucleus envelope.
Apoptosis inhibitor 5	API5	59 kDa	8539	Q9BZZ5	289	302	m5: Oxidation (+15.99), m12: Oxidation (+15.99)	LLAEmSSFcGDmEK	17.7684	#NUM!	#NUM!	20.5426	#NUM!	#NUM!	17.9202	#NUM!	#NUM!	20.9132	#NUM!	21.0402	17.2788	17.2339	15.9772	20.3205	17.1888	17.9875	17.0518	16.8865	18.2149	20.919	17.9084	21.2222	0.0118757	2.46892	1.92534	Nucleus {ECO:0000269|PubMed:11075807}. Cytoplasm {ECO:0000269|PubMed:11075807}. Note=Mainly nuclear. Can also be cytoplasmic.; SUBCELLULAR LOCATION: Isoform 3: Cytoplasm.
Serine--tRNA ligase, cytoplasmic	SARS	59 kDa	6301	P49591	232	249	m3: Oxidation (+15.99)	EVmQEVAQLSQFDEELYK	21.0564	20.8598	#NUM!	21.3507	#NUM!	20.4527	21.7792	17.982	#NUM!	20.0836	#NUM!	18.7199	20.5667	21.5644	16.7111	21.1286	17.2669	21.0309	20.9108	19.3884	17.7235	20.0893	17.2934	18.9019	0.407681	-0.800183	0.389679	Cytoplasm.
Glutamine--fructose-6-phosphate aminotransferase [isomerizing] 1	GFPT1	79 kDa	2673	Q06210	404	425	m12: Oxidation (+15.99)	QVLEELTELPVmVELASDFLDR	22.1481	18.8619	19.0472	23.0278	21.5048	21.0987	24.4749	20.5484	19.9809	17.2257	20.7495	19.6336	21.6585	19.5664	19.9645	22.8057	22.2683	21.6768	23.6066	21.9548	21.1732	17.2315	21.1834	19.8156	0.00252393	-3.09218	2.59792	0
Histidine triad nucleotide-binding protein 1	HINT1	14 kDa	3094	P49773	59	82	m20: Oxidation (+15.99)	HISQISVAEDDDESLLGHLmIVGK	24.7836	23.5552	17.913	24.966	23.1109	20.9912	25.2244	20.049	19.6398	22.1356	20.4961	19.1455	24.2939	24.2598	18.8303	24.7439	23.8743	21.5694	24.356	21.4554	20.832	22.1414	20.93	19.3275	0.0801987	-1.97883	1.09583	Cytoplasm. Nucleus. Note=Interaction with CDK7 leads to a more nuclear localization.
40S ribosomal protein S14	RPS14	16 kDa	6208	P62263	64	84	m12: Oxidation (+15.99)	ADRDESSPYAAmLAAQDVAQR	26.4667	24.4377	23.3811	25.3219	24.8707	23.8013	25.8849	23.1346	22.903	25.8093	25.0995	24.9271	25.9771	25.1423	24.2984	25.0998	25.6341	24.3795	25.0165	24.541	24.0952	25.8151	25.5334	25.1091	0.0998673	0.564675	1.00058	0
Calponin-2	CNN2	34 kDa	1265	Q99439	175	187	m7: Oxidation (+15.99)	cASQSGmTAYGTR	25.4853	22.8025	22.208	24.9726	23.3628	23.2048	25.7723	21.9257	22.4	21.1917	22.5821	22.4816	24.9956	23.507	23.1253	24.7506	24.1262	23.783	24.9039	23.3321	23.5923	21.1975	23.016	22.6636	0.000263682	-2.23887	3.57892	0
Heterogeneous nuclear ribonucleoprotein U-like protein 1	HNRNPUL1	96 kDa	11100	Q9BUJ2	127	142	m5: Oxidation (+15.99)	RPLEmEQQQAYRPEMK	23.6819	18.6707	20.3828	24.1665	21.5447	19.9305	24.549	19.9614	18.8212	24.206	21.6125	21.9927	23.1922	19.3753	21.3001	23.9444	22.3082	20.5087	23.6807	21.3678	20.0134	24.2117	22.0464	22.1747	0.298178	0.962367	0.525525	Nucleus {ECO:0000269|PubMed:11513728, ECO:0000269|PubMed:12489984, ECO:0000269|PubMed:9733834}.
Pyridoxal kinase	PDXK	35 kDa	8566	O00764	89	102	m5: Oxidation (+15.99)	SFLAmVVDIVQELK	22.9839	22.087	20.8583	22.7012	20.8796	21.1399	24.0927	21.1966	21.7222	20.4323	21.4693	20.8802	22.4942	22.7915	21.7755	22.4791	21.6431	21.7181	23.2243	22.603	22.9144	20.438	21.9032	21.0622	0.00161933	-1.49128	2.79066	Cytoplasm.
Prosaposin	PSAP	58 kDa	5660	P07602	68	78	m9: Oxidation (+15.99)	DVVTAAGDmLK	#NUM!	#NUM!	#NUM!	#NUM!	#NUM!	21.4673	22.895	#NUM!	#NUM!	24.4143	22.7259	22.883	17.4858	16.4585	17.2688	16.0689	17.005	22.0455	22.0266	17.102	17.0475	24.42	23.1598	23.065	0.00096517	5.28512	3.0154	Lysosome {ECO:0000269|PubMed:14657016, ECO:0000269|PubMed:21835174}.; SUBCELLULAR LOCATION: Prosaposin: Secreted. Note=Secreted as a fully glycosylated 70 kDa protein composed of complex glycans. {ECO:0000250|UniProtKB:Q61207}.
Transgelin	TAGLN	23 kDa	6876	Q01995	184	195	m7: Oxidation (+15.99)	GASQAGmTGYGR	21.9415	25.4395	23.1238	23.028	25.4412	23.4322	24.412	25.2374	23.6664	18.9217	24.7267	22.611	21.4518	26.144	24.0411	22.8059	26.2047	24.0104	23.5437	26.6438	24.8587	18.9275	25.1606	22.7931	0.063884	-2.07047	1.19461	Cytoplasm {ECO:0000305}.
Sterol-4-alpha-carboxylate 3-dehydrogenase, decarboxylating	NSDHL	42 kDa	50814	Q15738	346	361	m10: Oxidation (+15.99), m14: Oxidation (+15.99)	AMGYQPLVTmDDAmER	23.334	21.6401	21.6964	22.9282	20.881	22.4696	23.5609	20.0227	21.6145	22.6832	21.9265	21.1602	22.8444	22.3447	22.6137	22.7062	21.6444	23.0478	22.6925	21.4291	22.8068	22.689	22.3604	21.3422	0.798127	-0.0928917	0.0979282	Endoplasmic reticulum membrane {ECO:0000269|PubMed:14506130}; Single-pass membrane protein {ECO:0000269|PubMed:14506130}. Lipid droplet {ECO:0000269|PubMed:14506130}. Note=Trafficking through the Golgi is necessary for ER membrane localization.
FAS-associated factor 2	FAF2	53 kDa	23197	Q96CS3	90	104	m11: Oxidation (+15.99)	GLLGWGYYLImLPFR	21.0233	#NUM!	#NUM!	22.7739	#NUM!	#NUM!	20.8281	19.3512	19.0997	22.3158	21.928	21.758	20.5336	17.7409	16.3386	22.5518	16.4725	17.7296	19.9597	20.7576	20.292	22.3215	22.3619	21.94	0.0275918	2.65006	1.55922	Cytoplasm. Lipid droplet. Endoplasmic reticulum.
Ubiquitin-conjugating enzyme E2 variant 1	UBE2V1	16 kDa	387522	Q13404	132	147	m3: Oxidation (+15.99)	ENmKLPQPPEGQcYSN	25.5488	23.6728	22.5949	24.4042	23.4459	20.7479	25.3021	22.0436	21.535	22.6049	21.7449	22.1427	25.0592	24.3774	23.5121	24.1821	24.2094	21.326	24.4337	23.4501	22.7273	22.6107	22.1788	22.3248	0.0172616	-1.44107	1.76292	Nucleus {ECO:0000269|PubMed:11076860, ECO:0000269|PubMed:9305758}. Note=Excluded from the nucleolus.
Aminoacyl tRNA synthase complex-interacting multifunctional protein 1	AIMP1	34 kDa	9255	Q12904	303	312	m4: Oxidation (+15.99)	AQTmSNSGIK	24.6211	21.7097	21.636	23.518	20.9268	21.4594	24.4832	20.4076	21.5424	22.3412	22.5235	20.4705	24.1314	22.4143	22.5532	23.2959	21.6902	22.0376	23.6148	21.814	22.7346	22.347	22.9574	20.6525	0.142462	-0.787467	0.8463	Nucleus. Cytoplasm, cytosol. Cytoplasmic vesicle, secretory vesicle {ECO:0000250}. Secreted {ECO:0000250}. Endoplasmic reticulum {ECO:0000250}. Golgi apparatus {ECO:0000250}. Note=Enriched in secretory vesicles of pancreatic alpha cells and secreted from the pancreas in response to low glucose levels (By similarity). Also secreted in response to hypoxia and both apoptotic and necrotic cell death.…
Nuclear pore complex protein Nup50	NUP50	50 kDa	10762	Q9UKX7	397	418	m18: Oxidation (+15.99)	ADTNLGNILLNVLIPPNmPcTR	#NUM!	#NUM!	#NUM!	21.3222	#NUM!	#NUM!	#NUM!	#NUM!	#NUM!	21.9337	#NUM!	#NUM!	16.2677	15.58	17.179	21.1001	15.8137	17.4958	18.1806	17.2871	17.2724	21.9395	16.623	17.1852	0.214137	1.61842	0.669307	Nucleus, nuclear pore complex {ECO:0000269|PubMed:12802065}. Nucleus membrane {ECO:0000250}; Peripheral membrane protein {ECO:0000250}; Nucleoplasmic side {ECO:0000250}. Note=Localizes to the nucleoplasmic fibrils of the nuclear pore complex (By similarity). Dissociates from the NPC structure early during prophase of mitosis. Associates to the newly formed nuclear membrane during telophase. {ECO:…
Tumor protein D54	TPD52L2	22 kDa	7165	O43399	16	34	m7: Oxidation (+15.99)	GLLSDSmTDVPVDTGVAAR	24.0412	22.927	22.675	23.1228	21.8148	21.7649	24.6899	21.2515	20.9801	22.6728	22.7201	22.9596	23.5515	23.6315	23.5922	22.9008	22.5782	22.343	23.8215	22.658	22.1723	22.6786	23.154	23.1416	0.647502	-0.144042	0.188759	0
RNA helicase aquarius	AQR	171 kDa	9716	O60306	812	829	m3: Oxidation (+15.99), m9: Oxidation (+15.99)	AGmQPGLTmVVGPPGTGK	22.0286	19.7076	#NUM!	20.7927	20.6007	19.1814	21.6234	18.2989	19.931	21.185	21.361	20.4363	21.5389	20.4122	18.2223	20.5707	21.3641	19.7596	20.755	19.7053	21.1232	21.1907	21.7949	20.6184	0.251821	0.64915	0.598909	Nucleus {ECO:0000269|PubMed:16949364}. Note=Localizes to speckle-like regions of the nucleoplasm. {ECO:0000269|PubMed:16949364}.
Medium-chain specific acyl-CoA dehydrogenase, mitochondrial	ACADM	47 kDa	34	P11310	312	329	m11: Oxidation (+15.99)	LLVEHQAISFmLAEMAMK	20.5788	#NUM!	17.8549	#NUM!	20.7162	19.7907	#NUM!	#NUM!	17.5784	19.9241	20.5991	19.7006	20.0892	17.9454	18.7722	16.2022	21.4797	20.3688	15.6415	16.8418	18.7706	19.9299	21.0329	19.8826	0.0827837	1.88097	1.08206	Mitochondrion matrix.
LIM and SH3 domain protein 1	LASP1	30 kDa	3927	Q14847	131	143	m1: Oxidation (+15.99)	mGPSGGEGMEPER	24.7709	22.8251	22.1153	24.5927	22.7726	21.8321	25.1664	21.8546	21.7787	21.4412	22.7725	21.8891	24.2813	23.5297	23.0325	24.3706	23.5361	22.4103	24.298	23.261	22.971	21.4469	23.2064	22.0711	0.00184965	-1.54233	2.73291	Cytoplasm, cell cortex {ECO:0000250}. Cytoplasm, cytoskeleton {ECO:0000250}. Note=Associated with the F-actin rich cortical cytoskeleton. {ECO:0000250}.
Pyrroline-5-carboxylate reductase 2	PYCR2	34 kDa	29920	Q96C36	267	276	m5: Oxidation (+15.99)	ELQSmADQEK	23.039	20.0885	21.3601	21.7115	22.4866	21.1436	22.9389	20.4824	21.4993	23.7529	23.8113	23.5746	22.5494	20.793	22.2774	21.4895	23.25	21.7218	22.0705	21.8888	22.6915	23.7586	24.2452	23.7567	0.00010735	1.76585	3.9692	Cytoplasm {ECO:0000269|PubMed:2722838}.
Eukaryotic translation initiation factor 3 subunit G	EIF3G	36 kDa	8666	O75821	135	148	m12: Oxidation (+15.99)	EDLNcQEEEDPmNK	22.2451	20.9231	20.1471	21.7747	19.2536	20.1663	23.2894	17.053	19.6199	20.5544	21.9681	19.1109	21.7554	21.6277	21.0643	21.5527	20.017	20.7445	22.421	18.4595	20.8121	20.5602	22.402	19.2929	0.603529	-0.347008	0.219302	Cytoplasm {ECO:0000255|HAMAP-Rule:MF_03006}. Nucleus {ECO:0000255|HAMAP-Rule:MF_03006, ECO:0000269|PubMed:17094969}. Cytoplasm, perinuclear region {ECO:0000255|HAMAP-Rule:MF_03006, ECO:0000269|PubMed:17094969}. Note=Colocalizes with AIFM1 in the nucleus and perinuclear region.
Tripeptidyl-peptidase 2	TPP2	138 kDa	7174	P29144	1073	1099	m26: Oxidation (+15.99)	LNEIVDAANAVISHIDQTALAVYIAmK	22.9816	20.9548	17.2937	22.03	20.8732	20.1058	22.2361	20.1536	18.5119	18.6522	20.7283	18.3907	22.492	21.6594	18.211	21.808	21.6366	20.684	21.3677	21.5601	19.7041	18.658	21.1622	18.5727	0.0148551	-1.97002	1.82812	Cytoplasm {ECO:0000269|PubMed:19747897}. Nucleus {ECO:0000269|PubMed:19747897}. Note=Translocates to the nucleus in responce to gamma-irradiation.
Transcription activator BRG1	SMARCA4	185 kDa	6597	P51532	193	207	m10: Oxidation (+15.99)	GQPLPDHLQmAVQGK	22.4405	20.4633	#NUM!	20.1486	20.215	#NUM!	22.4152	18.9527	#NUM!	22.7972	21.2544	#NUM!	21.9508	21.1679	17.5172	19.9265	20.9785	17.6666	21.5468	20.3592	17.7095	22.8029	21.6883	18.1218	0.331399	1.08735	0.479649	Nucleus {ECO:0000255|PROSITE-ProRule:PRU00549, ECO:0000269|PubMed:20418909}.
Prostaglandin E synthase 2	PTGES2	42 kDa	80142	Q9H7Z7	321	342	m5: Oxidation (+15.99)	DRPFmGGQKPNLADLAVYGVLR	22.8054	21.2766	19.8474	22.9957	20.5008	20.8875	23.287	19.1769	20.2113	23.7927	22.1182	22.5489	22.3157	21.9811	20.7647	22.7737	21.2642	21.4656	22.4186	20.5833	21.4036	23.7985	22.5521	22.7309	0.00623276	1.35754	2.20532	Golgi apparatus membrane {ECO:0000269|PubMed:12835322}; Single-pass membrane protein {ECO:0000269|PubMed:12835322}.; SUBCELLULAR LOCATION: Prostaglandin E synthase 2 truncated form: Cytoplasm, perinuclear region. Note=Synthesized as a Golgi membrane-bound protein, which is further cleaved into the predominant soluble truncated form. The truncated form is cytoplasmic and is enriched in the perinuc…
Ribosome-binding protein 1	RRBP1	152 kDa	6238	Q9P2E9	102	131	m26: Oxidation (+15.99)	APAVAVAPTPVQPPIIVAPVATVPAmPQEK	22.6705	20.0747	18.432	21.1069	20.7456	19.3798	20.9524	20.459	19.0813	22.5819	21.9247	20.0182	22.1809	20.7793	19.3492	20.8848	21.509	19.958	20.084	21.8655	20.2736	22.5877	22.3586	20.2003	0.0501615	1.24165	1.29963	Endoplasmic reticulum membrane {ECO:0000250}; Single-pass type III membrane protein {ECO:0000250}.
GTP-binding protein SAR1b	SAR1B	22 kDa	51128	Q9Y6B6	113	135	m7: Oxidation (+15.99)	EELDSLmTDETIANVPILILGNK	23.3184	21.7888	19.894	23.0913	22.9533	21.2301	23.3144	21.0732	20.5213	23.6647	23.3498	22.5498	22.8287	22.4933	20.8113	22.8693	23.7167	21.8083	22.446	22.4796	21.7136	23.6705	23.7837	22.7318	0.0204095	1.04103	1.69017	Endoplasmic reticulum membrane {ECO:0000250}; Peripheral membrane protein {ECO:0000250}. Golgi apparatus, Golgi stack membrane {ECO:0000250}; Peripheral membrane protein {ECO:0000250}. Note=Associated with the endoplasmic reticulum and Golgi stacks, in particular in the juxta-nuclear Golgi region. {ECO:0000250}.
Dolichol-phosphate mannosyltransferase subunit 1	DPM1	30 kDa	8813	O60762	206	216	m8: Oxidation (+15.99)	GYVFQMEmIVR	23.6412	21.9523	20.7017	23.8371	18.3801	21.2812	24.1892	20.8887	20.5489	24.3834	23.5553	22.6073	23.1515	22.6568	21.6189	23.615	19.1435	21.8594	23.3208	22.2951	21.7411	24.3892	23.9892	22.7894	0.0592804	1.41493	1.22709	Endoplasmic reticulum.
Signal transducer and activator of transcription 1-alpha/beta	STAT1	87 kDa	6772	P42224	686	697	m6: Oxidation (+15.99)	EAPEPmELDGPK	23.2514	21.4758	18.52	23.7947	22.6506	20.9095	23.9718	18.5937	19.6842	22.0237	#NUM!	#NUM!	22.7617	22.1803	19.4373	23.5727	23.414	21.4877	23.1035	20.0001	20.8764	22.0295	17.3932	16.8196	0.0284771	-2.62392	1.5455	Cytoplasm {ECO:0000269|PubMed:15322115}. Nucleus {ECO:0000269|PubMed:15322115}. Note=Translocated into the nucleus upon tyrosine phosphorylation and dimerization, in response to IFN-gamma and signaling by activated FGFR1, FGFR2, FGFR3 or FGFR4.
DNA mismatch repair protein Msh6	MSH6	153 kDa	2956	P52701	792	804	m8: Oxidation (+15.99)	LDAIEDLmVVPDK	23.4338	21.9365	20.5898	21.8639	23.9102	20.0399	23.1256	20.3152	21.6367	22.6788	21.5118	23.2684	22.9441	22.6411	21.5071	21.6418	24.6737	20.6181	22.2572	21.7216	22.8289	22.6846	21.9457	23.4505	0.532149	0.345342	0.273967	Nucleus {ECO:0000269|PubMed:23622243}. Chromosome {ECO:0000269|PubMed:23622243}. Note=Associates with H3K36me3 via its PWWP domain.
Protein scribble homolog	SCRIB	175 kDa	23513	Q14160	384	397	m12: Oxidation (+15.99)	ALWLAENQAQPmLR	#NUM!	19.7731	#NUM!	21.022	#NUM!	#NUM!	#NUM!	#NUM!	#NUM!	21.9	#NUM!	#NUM!	15.8262	20.4776	16.8978	20.8	17.9584	18.467	18.0552	18.5691	16.5637	21.9057	17.6907	16.7337	0.386176	1.01842	0.413215	Cell membrane; Peripheral membrane protein. Cell junction, adherens junction. Cell projection, lamellipodium. Cytoplasm. Note=Targeting to cell-cell junctions which is CDH1-dependent is required for the pro-apoptotic activity. Localizes to neuronal post- and pre-synaptic regions.
Symplekin	SYMPK	141 kDa	8189	Q92797	1012	1022	m6: Oxidation (+15.99)	LGGFVmNILSR	22.1718	#NUM!	20.1971	20.86	#NUM!	20.2511	19.4417	20.0931	#NUM!	23.8667	21.0674	21.1445	21.6821	16.0905	21.1144	20.6379	17.6144	20.8292	18.5733	21.4996	17.7674	23.8725	21.5013	21.3266	0.0296069	2.71484	1.52861	Cytoplasm, cytoskeleton. Cell junction, tight junction. Cell membrane; Peripheral membrane protein; Cytoplasmic side. Cell junction. Nucleus, nucleoplasm. Note=Cytoplasmic face of adhesion plaques (major) and nucleoplasm (minor) (in cells with TJ). Nucleoplasm (in cells without TJ). Nuclear bodies of heat-stressed cells.
Cytochrome c oxidase subunit 4 isoform 1, mitochondrial	COX4I1	20 kDa	1327	P13073	68	78	m8: Oxidation (+15.99)	ASWSSLSmDEK	27.1184	25.1404	24.3353	25.7407	25.1952	24.4483	26.0497	23.5981	24.1558	27.4066	25.997	26.2539	26.6288	25.845	25.2526	25.5186	25.9587	25.0265	25.1813	25.0045	25.3481	27.4123	26.4309	26.436	0.000805175	1.38325	3.09411	Mitochondrion inner membrane.
Catenin beta-1	CTNNB1	85 kDa	1499	P35222	475	486	m6: Oxidation (+15.99)	HQEAEmAQNAVR	21.9174	20.2111	19.8389	22.2575	21.1629	20.8899	23.1158	19.8367	20.295	23.2338	21.5622	21.7672	21.4277	20.9157	20.7562	22.0355	21.9264	21.468	22.2474	21.2431	21.4873	23.2395	21.9961	21.9492	0.00627793	1.01068	2.20218	Cytoplasm. Nucleus {ECO:0000269|PubMed:24342833}. Cytoplasm, cytoskeleton. Cell junction, adherens junction. Cell junction. Cell membrane {ECO:0000269|PubMed:24342833}. Cytoplasm, cytoskeleton, microtubule organizing center, centrosome. Cytoplasm, cytoskeleton, spindle pole. Note=Colocalized with RAPGEF2 and TJP1 at cell-cell contacts (By similarity). Cytoplasmic when it is unstabilized (high lev…
DNA mismatch repair protein Msh2	MSH2	105 kDa	4436	P43246	123	151	m19: Oxidation (+15.99)	ASPGNLSQFEDILFGNNDmSASIGVVGVK	21.3149	21.9774	19.1434	23.1532	19.1677	21.7581	23.1782	#NUM!	19.5374	22.8334	22.1547	22.2621	20.8252	22.6819	20.0607	22.9312	19.9311	22.3363	22.3098	16.8703	20.7296	22.8392	22.5886	22.4441	0.14704	1.39079	0.832566	Nucleus {ECO:0000305}.
Mitochondrial fission factor	MFF	38 kDa	56947	Q9GZY8	33	46	m5: Oxidation (+15.99)	IQYEmEYTEGISQR	22.1696	21.2622	19.5047	21.7494	21.0532	#NUM!	22.7492	19.6856	#NUM!	23.6354	21.8879	21.5945	21.6799	21.9667	20.422	21.5274	21.8167	18.1273	21.8809	21.0921	17.77	23.6412	22.3218	21.7765	0.0276551	1.92737	1.55823	Mitochondrion outer membrane; Single-pass type IV membrane protein. Peroxisome. Cytoplasmic vesicle, secretory vesicle, synaptic vesicle {ECO:0000250}.
ADP-ribosylation factor-like protein 8B	ARL8B	22 kDa	55207	Q9NVJ2	19	33	m3: Oxidation (+15.99)	EEmELTLVGLQYSGK	21.9083	22.5976	21.0025	22.1396	21.6393	22.2893	23.6558	20.1927	21.4025	23.2541	22.7928	22.2872	21.4186	23.3022	21.9198	21.9175	22.4028	22.8675	22.7874	21.5991	22.5948	23.2598	23.2267	22.4692	0.0307284	0.760692	1.51246	Late endosome membrane. Lysosome membrane. Cytoplasm, cytoskeleton, spindle. Note=According to PubMed:15331635, it localizes with microtubules at the spindle mid-zone during mitosis.
Serine/arginine repetitive matrix protein 2	SRRM2	300 kDa	23524	Q9UQ35	1394	1412	m3: Oxidation (+15.99)	AGmSSNQSISSPVLDAVPR	22.3241	17.5618	#NUM!	21.62	#NUM!	19.2006	22.4296	17.7399	#NUM!	21.7585	#NUM!	#NUM!	21.8344	18.2663	17.1757	21.3979	17.4729	19.7787	21.5613	19.1463	18.4198	21.7643	16.6542	16.8706	0.554747	-0.731592	0.255905	Nucleus speckle.
Calpain-1 catalytic subunit	CAPN1	82 kDa	823	P07384	437	461	m2: Oxidation (+15.99)	DmETIGFAVYEVPPELVGQPAVHLK	22.1772	21.1566	21.4788	23.1015	22.3597	21.5342	23.6891	20.2423	20.6578	22.3461	23.0934	21.6093	21.6875	21.8612	22.3961	22.8795	23.1232	22.1124	22.8207	21.6487	21.85	22.3518	23.5273	21.7914	0.560233	0.211358	0.251631	Cytoplasm {ECO:0000269|PubMed:21531719, ECO:0000269|PubMed:8769305}. Cell membrane {ECO:0000269|PubMed:8769305}. Note=Translocates to the plasma membrane upon Ca(2+) binding. In granular keratinocytes and in lower corneocytes, colocalizes with FLG and FLG2 (PubMed:21531719). {ECO:0000269|PubMed:21531719}.
Catechol O-methyltransferase	COMT	30 kDa	1312	P21964	87	95	m4: Oxidation (+15.99)	EWAmNVGDK	24.2838	20.9676	20.5643	22.6044	18.3485	21.3363	23.9595	20.7771	20.7297	23.3003	22.3879	21.0983	23.7942	21.6722	21.4816	22.3823	19.112	21.9144	23.0911	22.1835	21.922	23.3061	22.8218	21.2803	0.553629	0.429975	0.256781	Isoform Soluble: Cytoplasm.; SUBCELLULAR LOCATION: Isoform Membrane-bound: Cell membrane; Single-pass type II membrane protein; Extracellular side {ECO:0000269|PubMed:21846718}.
Cytochrome c-type heme lyase	HCCS	31 kDa	3052	P53701	77	104	m9: Oxidation (+15.99)	ENLDPSNLmPPPNQTPAPDQPFALSTVR	21.2083	16.8722	#NUM!	20.6878	20.3304	#NUM!	21.5988	17.8312	18.841	22.5298	20.9009	20.5583	20.7186	17.5767	17.8687	20.4658	21.0938	17.73	20.7304	19.2376	20.0332	22.5356	21.3348	20.7404	0.0149011	2.08632	1.82678	Mitochondrion inner membrane {ECO:0000305}.
Prostaglandin reductase 1	PTGR1	36 kDa	22949	Q14914	59	70	m5: Oxidation (+15.99)	EGDTmMGQQVAK	23.3217	22.06	19.8774	22.7141	21.9309	22.3455	24.5274	19.9026	20.5257	20.542	21.6399	21.5532	22.832	22.7645	20.7947	22.492	22.6944	22.9237	23.659	21.309	21.718	20.5477	22.0738	21.7353	0.02309	-1.23242	1.63658	Cytoplasm.
Cohesin subunit SA-2	STAG2	141 kDa	10735	Q8N3U4	1035	1045	m8: Oxidation (+15.99)	EDVWLPLmSYR	21.9621	20.1079	#NUM!	21.965	19.0262	#NUM!	23.2268	18.3905	16.9711	24.0167	22.5824	22.3266	21.4725	20.8124	18.5171	21.7429	19.7897	16.4875	22.3584	19.7969	18.1633	24.0224	23.0163	22.5086	0.0100494	2.99041	1.99786	Nucleus. Chromosome. Chromosome, centromere. Note=Associates with chromatin. Before prophase it is scattered along chromosome arms. During prophase, most of cohesin complexes dissociate from chromatin probably because of phosphorylation by PLK1, except at centromeres, where cohesin complexes remain. At anaphase, the RAD21 subunit of cohesin is cleaved, leading to the dissociation of the complex f…
Succinate--CoA ligase [GDP-forming] subunit beta, mitochondrial	SUCLG2	47 kDa	8801	Q96I99	272	291	m5: Oxidation (+15.99)	DIFAmDDKSENEPIENEAAK	24.691	22.6161	21.4571	24.4966	21.7101	22.2726	22.4621	22.5919	21.4656	24.7001	24.1159	24.0822	24.2014	23.3206	22.3744	24.2745	22.4736	22.8507	21.5938	23.9984	22.6578	24.7058	24.5498	24.2642	0.0125481	1.48313	1.90142	Mitochondrion.
Transportin-3	TNPO3	104 kDa	23534	Q9Y5L0	99	123	m21: Oxidation (+15.99)	DLSPVIVTQLALAIADLALQmPSWK	19.4424	17.5142	#NUM!	19.2279	#NUM!	#NUM!	20.0481	#NUM!	#NUM!	17.5687	17.2917	18.1526	18.9527	18.2188	17.6618	19.0058	17.3377	16.8657	19.1797	17.1116	17.9324	17.5745	17.7256	18.3347	0.455023	-0.439908	0.341967	Cytoplasm {ECO:0000269|PubMed:10713112}. Nucleus {ECO:0000269|PubMed:10713112}.
Ran-binding protein 6	RANBP6	125 kDa	26953	O60518	581	594	m2: Oxidation (+15.99)	FmQDASNVMQLLLK	23.7183	#NUM!	#NUM!	23.8401	#NUM!	22.155	#NUM!	20.9084	20.6248	#NUM!	#NUM!	20.3252	23.2286	16.83	16.8686	23.618	17.5247	22.7331	17.0505	22.3149	21.817	16.1768	18.1889	20.5072	0.565525	-1.04523	0.247548	Cytoplasm {ECO:0000250}. Nucleus {ECO:0000250}.
Rho-associated protein kinase 2	ROCK2	161 kDa	9475	O75116	1087	1102	m5: Oxidation (+15.99)	ELNEmQAQIAEESQIR	22.3779	21.4281	19.0768	22.8045	21.1667	20.7632	22.77	21.4882	18.0072	22.7514	21.5433	19.8977	21.8882	22.1326	19.9941	22.5825	21.9302	21.3414	21.9016	22.8946	19.1994	22.7571	21.9772	20.0797	0.789366	0.178633	0.102721	Cytoplasm. Cell membrane {ECO:0000250}; Peripheral membrane protein {ECO:0000250}. Nucleus. Cytoplasm, cytoskeleton, microtubule organizing center, centrosome. Note=Cytoplasmic, and associated with actin microfilaments and the plasma membrane. {ECO:0000250}.
ATP-dependent Clp protease ATP-binding subunit clpX-like, mitochondrial	CLPX	69 kDa	10845	O76031	486	499	m7: Oxidation (+15.99)	DLIEFGmIPEFVGR	20.8758	20.7667	19.3945	20.4943	19.4466	21.206	#NUM!	20.0039	#NUM!	22.0885	20.5311	21.5326	20.3861	21.4712	20.3118	20.2723	20.21	21.7841	15.9917	21.4103	16.9106	22.0943	20.965	21.7146	0.0510883	2.11842	1.29168	Mitochondrion. Mitochondrion matrix, mitochondrion nucleoid.
Beta-hexosaminidase subunit beta	HEXB	63 kDa	3074	P07686	540	556	m17: Oxidation (+15.99)	GIAAQPLYAGYcNHENm	20.4858	17.6375	18.209	19.909	18.2533	20.3208	20.6098	18.6039	19.2815	19.8988	19.6925	20.3544	19.9962	18.3421	19.1263	19.687	19.0168	20.899	19.7414	20.0103	20.4737	19.9045	20.1264	20.5365	0.94379	-0.0415833	0.0251245	Lysosome.
F-actin-capping protein subunit alpha-2	CAPZA2	33 kDa	830	P47755	231	256	m20: Oxidation (+15.99)	IVEAAENEYQTAISENYQTmSDTTFK	#NUM!	#NUM!	#NUM!	18.2877	17.0526	#NUM!	20.9018	#NUM!	#NUM!	19.0822	17.7709	17.6684	15.2408	16.7649	17.1591	18.0656	17.8161	16.7358	20.0334	16.2943	17.8825	19.0879	18.2048	17.8504	0.18609	1.05775	0.730276	0
40S ribosomal protein S11	RPS11	18 kDa	6205	P62280	108	118	m2: Oxidation (+15.99)	NmSVHLSPcFR	23.1742	20.6227	22.1415	23.3419	23.4534	23.0964	21.5189	21.2334	22.8831	22.0897	24.4709	24.8323	22.6846	21.3273	23.0588	23.1198	24.2168	23.6745	20.6506	22.6399	24.0753	22.0954	24.9047	25.0143	0.256104	0.891475	0.591584	0
Glutathione S-transferase omega-1	GSTO1	28 kDa	9446	P78417	115	122	m1: Oxidation (+15.99)	mILELFSK	22.7497	21.3427	21.797	22.8796	20.7494	20.6929	22.5832	20.3838	19.1629	#NUM!	21.712	18.9305	22.26	22.0472	22.7143	22.6575	21.5129	21.271	21.7148	21.7903	20.3551	16.4179	22.1459	19.1126	0.0135061	-2.31108	1.86947	Cytoplasm, cytosol {ECO:0000269|PubMed:11511179}.
Chromodomain-helicase-DNA-binding protein 3	CHD3	227 kDa	1107	Q12873	749	767	m15: Oxidation (+15.99)	FSWAQGTDTILADEmGLGK	20.7809	19.7488	19.9294	23.5268	20.6932	18.9125	23.6288	19.7811	19.383	21.7647	21.0697	19.7083	20.2913	20.4534	20.8466	23.3048	21.4566	19.4906	22.7604	21.1875	20.5752	21.7704	21.5036	19.8904	0.760509	0.245025	0.118896	Nucleus {ECO:0000269|PubMed:17626165}. Cytoplasm, cytoskeleton, microtubule organizing center, centrosome {ECO:0000269|PubMed:17626165}. Note=Associates with centrosomes in interphase and mitosis.
Protein unc-45 homolog A	UNC45A	103 kDa	55898	Q9H3U1	203	217	m4: Oxidation (+15.99)	LLDmGETDLMLAALR	21.8789	21.3945	#NUM!	21.6978	20.9987	20.3524	22.2086	21.0228	18.0675	19.3136	19.2366	16.5515	21.3893	22.099	18.0339	21.4757	21.7621	20.9306	21.3403	22.4292	19.2598	19.3194	19.6705	16.7335	0.00624521	-2.35503	2.20445	Cytoplasm {ECO:0000269|PubMed:16478993}. Cytoplasm, perinuclear region {ECO:0000269|PubMed:16478993}. Nucleus {ECO:0000269|PubMed:16478993}. Note=Predominant in the perinuclear region. Little protein in the nucleus.
Probable histidine--tRNA ligase, mitochondrial	HARS2	57 kDa	23438	P49590	92	101	m2: Oxidation (+15.99)	GmDTPAFELK	20.8824	19.337	19.9678	22.8188	#NUM!	18.7107	23.3427	#NUM!	20.4292	22.9137	21.8668	21.8184	20.3928	20.0416	20.885	22.5968	16.8584	19.2888	22.4743	16.108	21.6214	22.9194	22.3007	22.0004	0.107625	1.96571	0.968087	Mitochondrion matrix {ECO:0000250}.
Guanine nucleotide-binding protein G(s) subunit alpha isoforms XLas	GNAS	111 kDa	2778	P84996	864	871	m1: Oxidation (+15.99)	mFDVGGQR	19.815	22.2952	21.2562	#NUM!	#NUM!	22.4674	21.3243	#NUM!	#NUM!	23.0828	22.3649	#NUM!	19.3253	22.9997	22.1735	17.1741	16.9699	23.0456	20.4559	16.1461	17.7311	23.0885	22.7988	16.5514	0.530426	1.11987	0.275375	Cell membrane; Peripheral membrane protein. Cell projection, ruffle {ECO:0000250}. Note=Predominantly associated with cell membrane ruffles. {ECO:0000250}.
Cell division cycle 5-like protein	CDC5L	92 kDa	988	Q99459	632	644	m9: Oxidation (+15.99)	AQDVLVQEmEVVK	20.3373	19.8674	#NUM!	20.0962	#NUM!	#NUM!	21.6988	19.0072	#NUM!	22.1168	19.7601	19.4614	19.8477	20.572	16.849	19.8742	17.2655	16.699	20.8304	20.4136	16.5741	22.1225	20.194	19.6435	0.0538746	1.99708	1.26862	Nucleus {ECO:0000269|PubMed:10570151, ECO:0000269|PubMed:11544257, ECO:0000269|PubMed:18583928, ECO:0000269|PubMed:9038199, ECO:0000269|PubMed:9598309}. Nucleus speckle {ECO:0000269|PubMed:10570151, ECO:0000269|PubMed:10827081, ECO:0000269|PubMed:11544257}. Cytoplasm {ECO:0000269|PubMed:9038199}. Note=May shuttle between cytoplasm and nucleus. {ECO:0000269|PubMed:9038199}.
Phosphatidylinositol 3,4,5-trisphosphate 5-phosphatase 2	INPPL1	139 kDa	3636	O15357	843	859	m2: Oxidation (+15.99)	SmIGSTAQQFLTFLSHR	22.5193	19.6385	20.3263	22.8689	21.251	19.0387	23.5847	20.4939	19.179	22.0615	20.4088	#NUM!	22.0296	20.343	21.2436	22.6468	22.0144	19.6169	22.7164	21.9004	20.3712	22.0673	20.8427	17.8269	0.216361	-0.9881	0.664822	Cytoplasm, cytosol. Cytoplasm, cytoskeleton. Membrane; Peripheral membrane protein. Cell projection, filopodium. Cell projection, lamellipodium. Note=Translocates to membrane ruffles when activated, translocation is probably due to different mechanisms depending on the stimulus and cell type. Partly translocated via its SH2 domain which mediates interaction with tyrosine phosphorylated receptors …
Hsc70-interacting protein	ST13	41 kDa	6767	P50502	86	118	m14: Oxidation (+15.99)	EGVIEPDTDAPQEmGDENAEITEEMMDQANDKK	24.1143	22.0557	20.4683	23.9231	21.1409	22.2377	25.0888	20.3138	22.0493	22.2463	22.9763	22.23	23.6247	22.7603	21.3856	23.701	21.9043	22.8158	24.2204	21.7203	23.2416	22.2521	23.4102	22.412	0.321324	-0.566717	0.493056	Cytoplasm {ECO:0000250}.
Aldehyde dehydrogenase family 3 member A2	ALDH3A2	55 kDa	224	P51648	327	343	m2: Oxidation (+15.99)	VmQEEIFGPILPIVPVK	22.6865	21.8666	22.1738	22.9916	21.7549	22.4955	23.8988	21.854	22.3231	22.393	23.0036	23.2839	22.1969	22.5712	23.091	22.7695	22.5183	23.0736	23.0305	23.2604	23.5153	22.3988	23.4375	23.4659	0.619792	0.134325	0.207754	Endoplasmic reticulum membrane; Single-pass membrane protein; Cytoplasmic side.
Exportin-5	XPO5	136 kDa	57510	Q9HAV4	614	631	m12: Oxidation (+15.99)	DYPQLVLPNFDmLYNHVK	23.1661	17.7757	#NUM!	23.2114	19.4856	#NUM!	23.4495	#NUM!	#NUM!	20.566	19.5952	#NUM!	22.6764	18.4803	17.5093	22.9893	20.2491	16.6562	22.5811	16.7538	16.6616	20.5717	20.0291	18.2464	0.781725	-0.417958	0.106946	Nucleus {ECO:0000269|PubMed:11777942}. Cytoplasm {ECO:0000269|PubMed:11777942}. Note=Shuttles between the nucleus and the cytoplasm.
COP9 signalosome complex subunit 3	COPS3	48 kDa	8533	Q9UNS2	201	225	m14: Oxidation (+15.99), m20: Oxidation (+15.99)	ALYFYEQAITTPAmAVSHImLESYK	24.8469	22.5381	22.3212	24.2226	22.2166	23.277	24.1306	21.4331	22.5111	23.2446	22.0519	22.2044	24.3573	23.2427	23.2385	24.0005	22.9801	23.8551	23.2622	22.8395	23.7034	23.2503	22.4858	22.3864	0.0324381	-0.687642	1.48895	Cytoplasm {ECO:0000269|PubMed:9535219}. Nucleus {ECO:0000269|PubMed:9535219}.
AFG3-like protein 2	AFG3L2	89 kDa	10939	Q9Y4W6	360	388	m21: Oxidation (+15.99)	ATAGEANVPFITVSGSEFLEmFVGVGPAR	22.4343	#NUM!	19.2127	23.045	20.239	21.0531	22.4739	20.2793	#NUM!	25.133	21.6937	22.59	21.9446	16.929	20.1299	22.8229	21.0024	21.6313	21.6055	21.6858	17.5728	25.1388	22.1276	22.7721	0.0179394	2.84935	1.74619	Mitochondrion membrane {ECO:0000269|PubMed:10395799}; Multi-pass membrane protein {ECO:0000269|PubMed:10395799}.
Phosphoserine aminotransferase	PSAT1	40 kDa	29968	Q9Y617	170	190	m8: Oxidation (+15.99)	GAVLVcDmSSNFLSKPVDVSK	24.2004	22.8973	#NUM!	24.0636	21.8645	21.439	23.3936	20.1343	19.9438	22.2205	21.8453	#NUM!	23.7107	23.6018	17.8427	23.8415	22.6279	22.0172	22.5252	21.5408	21.136	22.2262	22.2792	17.3418	0.194132	-1.54064	0.711904	0
Procollagen-lysine,2-oxoglutarate 5-dioxygenase 2	PLOD2	85 kDa	5352	O00469	453	468	m9: Oxidation (+15.99)	VGVWNVPYmANVYLIK	19.7931	19.3953	#NUM!	22.0178	17.9299	20.1956	21.9072	#NUM!	#NUM!	21.5468	#NUM!	#NUM!	19.3035	20.0998	18.0396	21.7958	18.6933	20.7737	21.0388	16.2147	18.1551	21.5526	17.1273	16.8174	0.769136	-0.352983	0.113997	Rough endoplasmic reticulum membrane; Peripheral membrane protein; Lumenal side.
DnaJ homolog subfamily A member 2	DNAJA2	46 kDa	10294	O60884	263	272	m7: Oxidation (+15.99)	DGNDLHmTYK	20.4359	20.5232	18.5286	22.2182	19.8212	20.1668	21.8117	18.6722	18.3243	22.1616	20.2215	18.8751	19.9463	21.2277	19.4459	21.9962	20.5846	20.745	20.9434	20.0786	19.5166	22.1674	20.6554	19.0572	0.596912	0.3145	0.22409	Membrane {ECO:0000305}; Lipid-anchor {ECO:0000305}.
Ornithine aminotransferase, mitochondrial	OAT	49 kDa	4942	P04181	218	250	m30: Oxidation (+15.99)	ALQDPNVAAFMVEPIQGEAGVVVPDPGYLmGVR	21.5698	19.9996	20.9589	21.6634	20.2398	21.2888	20.5762	20.8514	21.2675	19.3046	22.7117	23.0465	21.0801	20.7042	21.8761	21.4414	21.0033	21.8669	19.7078	22.2578	22.4597	19.3103	23.1456	23.2285	0.457191	0.482108	0.339903	Mitochondrion matrix {ECO:0000269|PubMed:23076989}.
DnaJ homolog subfamily C member 7	DNAJC7	56 kDa	7266	Q99615	335	349	m5: Oxidation (+15.99)	AQcYmDTEQYEEAVR	22.2365	21.5518	19.1112	22.9516	19.0388	21.78	22.1603	19.3561	19.9825	21.8407	21.6775	22.3925	21.7469	22.2564	20.0284	22.7295	19.8022	22.3582	21.2919	20.7625	21.1747	21.8465	22.1114	22.5746	0.227037	0.625025	0.643903	Cytoplasm. Nucleus. Cytoplasm, cytoskeleton. Note=Colocalizes with NR1I3 to microtubules. {ECO:0000250}.
Polymerase delta-interacting protein 3	POLDIP3	46 kDa	84271	Q9BY77	156	168	m2: Oxidation (+15.99), m12: Oxidation (+15.99)	AmAPLHPHPAGmR	22.2014	16.6675	17.0272	20.3218	#NUM!	#NUM!	21.5022	#NUM!	18.1876	21.8707	#NUM!	19.0138	21.7118	17.372	17.9445	20.0997	16.5519	16.184	20.6339	16.6596	19.3798	21.8765	18.0516	19.1958	0.304587	1.25141	0.516289	Nucleus. Nucleus speckle. Cytoplasm. Note=Nucleocytoplasmic shuttling protein.
Band 4.1-like protein 2	EPB41L2	113 kDa	2037	O43491	836	848	m3: Oxidation (+15.99)	QDmGEEAEEEPQK	23.124	20.4683	#NUM!	21.4962	#NUM!	#NUM!	22.6119	17.1519	#NUM!	18.4024	21.7836	21.7816	22.6344	21.1729	16.7949	21.2742	16.3501	16.8026	21.7435	18.5584	17.7715	18.4081	22.2175	21.9637	0.614793	0.721783	0.211271	Cytoplasm, cytoskeleton {ECO:0000250}. Cell membrane {ECO:0000269|PubMed:22361696}.
Aldehyde dehydrogenase, mitochondrial	ALDH2	56 kDa	217	P05091	395	414	m16: Oxidation (+15.99)	GYFIQPTVFGDVQDGmTIAK	21.0459	19.7188	19.5606	19.6443	19.8316	21.4206	20.3562	21.1693	21.1755	22.0885	22.7545	22.1495	20.5563	20.4234	20.4779	19.4222	20.595	21.9988	19.4878	22.5757	22.3677	22.0942	23.1884	22.3315	0.00691126	1.68364	2.16044	Mitochondrion matrix.
UTP--glucose-1-phosphate uridylyltransferase	UGP2	57 kDa	7360	Q16851	11	25	m2: Oxidation (+15.99)	AmSQDGASQFQEVIR	20.9522	20.1323	17.8806	20.4731	#NUM!	20.0764	21.0765	19.9061	19.2064	20.7035	20.4198	19.4862	20.4625	20.8369	18.7979	20.251	17.1786	20.6546	20.2081	21.3125	20.3987	20.7093	20.8537	19.6683	0.673834	0.2612	0.171447	Cytoplasm {ECO:0000269|PubMed:8354390}.
SUMO-activating enzyme subunit 1	SAE1	38 kDa	10055	Q9UBE0	197	208	m10: Oxidation (+15.99)	AKLDSSETTmVK	24.5886	23.7461	22.4914	24.3697	21.7544	23.006	25.4693	21.985	23.2506	22.8215	24.4944	23.911	24.0989	24.4507	23.4087	24.1477	22.5178	23.5842	24.6009	23.3914	24.4428	22.8272	24.9283	24.093	0.775282	0.117767	0.11054	Nucleus {ECO:0000269|PubMed:11481243}.
Cleavage and polyadenylation specificity factor subunit 5	NUDT21	26 kDa	11051	O43809	124	131	m2: Oxidation (+15.99)	LmTEILGR	#NUM!	20.5981	#NUM!	#NUM!	20.3909	#NUM!	#NUM!	20.1839	#NUM!	#NUM!	20.3429	#NUM!	17.5183	21.3026	16.7735	17.8146	21.1543	17.4674	17.1702	21.5903	16.9428	17.2935	20.7768	18.2234	0.670653	0.541167	0.173502	Nucleus {ECO:0000269|PubMed:15169763, ECO:0000269|PubMed:20695905, ECO:0000269|PubMed:9659921}. Note=In punctate subnuclear structures localized adjacent to nuclear speckles, called paraspeckles.
Isocitrate dehydrogenase [NAD] subunit beta, mitochondrial	IDH3B	42 kDa	3420	O43837	73	96	m19: Oxidation (+15.99)	AAAVPVEFQEHHLSEVQNmASEEK	25.8527	23.2318	22.66	24.5387	23.1758	24.076	25.252	21.8295	23.1958	24.079	24.0825	24.6149	25.363	23.9363	23.5773	24.3167	23.9392	24.6542	24.3836	23.2359	24.388	24.0847	24.5164	24.7969	0.666583	0.146117	0.176146	Mitochondrion.
NADH-ubiquinone oxidoreductase 75 kDa subunit, mitochondrial	NDUFS1	79 kDa	4719	P28331	625	643	m8: Oxidation (+15.99)	ALSEIAGmTLPYDTLDQVR	21.7033	20.4897	18.8734	22.2358	19.4883	19.0016	23.6047	18.5802	17.1275	23.7582	19.912	21.2991	21.2137	21.1943	19.7907	22.0137	20.2518	19.5798	22.7363	19.9866	18.3197	23.7639	20.3459	21.4811	0.0922056	1.54287	1.03524	Mitochondrion inner membrane.
BTB/POZ domain-containing protein KCTD12	KCTD12	36 kDa	115207	Q96CX2	63	74	m1: Oxidation (+15.99)	mFTQQQPQELAR	23.8629	23.3059	21.4371	22.6237	22.6754	22.1526	23.4298	22.003	22.027	20.6144	23.0432	23.1802	23.3732	24.0105	22.3544	22.4016	23.4389	22.7308	22.5614	23.4095	23.2192	20.6202	23.4771	23.3622	0.0835607	-0.958583	1.078	Cell junction, synapse, presynaptic cell membrane. Cell junction, synapse, postsynaptic cell membrane {ECO:0000250}.
Unconventional myosin-Ib	MYO1B	132 kDa	4430	O43795	1061	1076	m13: Oxidation (+15.99)	GDFLFSSDHLIEmATK	21.2584	#NUM!	#NUM!	21.1102	#NUM!	#NUM!	21.9238	#NUM!	#NUM!	19.8243	#NUM!	#NUM!	20.7687	17.7145	17.3083	20.8881	16.9266	18.0822	21.0554	17.7013	16.5764	19.8301	16.7931	16.0602	0.371244	-1.00848	0.43034	0
NADH dehydrogenase [ubiquinone] iron-sulfur protein 2, mitochondrial	NDUFS2	53 kDa	4720	O75306	441	463	m3: Oxidation (+15.99)	GHmLADVVAIIGTQDIVFGEVDR	20.7448	#NUM!	#NUM!	#NUM!	#NUM!	#NUM!	21.321	#NUM!	#NUM!	22.9981	19.0471	20.1865	20.2552	16.834	17.7277	17.4974	17.3128	17.2132	20.4527	17.2724	16.5405	23.0038	19.481	20.3686	0.0305117	2.7312	1.51553	Mitochondrion inner membrane; Peripheral membrane protein; Matrix side.
Exosome component 10	EXOSC10	101 kDa	5394	Q01780	681	693	m5: Oxidation (+15.99)	AQNImESFENPFR	19.1471	#NUM!	#NUM!	#NUM!	#NUM!	#NUM!	#NUM!	#NUM!	#NUM!	21.813	20.3727	20.4327	18.6574	16.3967	17.6385	16.1659	16.7558	17.975	17.6081	17.2413	17.4296	21.8187	20.8066	20.6147	3.2975e-07	3.90113	6.48181	Cytoplasm. Nucleus, nucleolus. Nucleus. Note=Strongly enriched in the nucleolus and a small amount has been found in cytoplasm supporting the existence of a nucleolar RNA exosome complex form.
Nipped-B-like protein	NIPBL	316 kDa	25836	Q6KC79	1709	1719	m9: Oxidation (+15.99)	EIETTGQImHR	20.3547	#NUM!	#NUM!	#NUM!	#NUM!	#NUM!	20.7548	#NUM!	#NUM!	20.829	#NUM!	#NUM!	19.865	17.2602	17.1438	16.8284	17.493	17.6728	19.8865	16.6721	16.6188	20.8347	17.5571	17.2693	0.217468	1.15452	0.662605	Nucleus {ECO:0000250}.
Vesicle-associated membrane protein-associated protein B/C	VAPB	27 kDa	9217	O95292	88	107	m2: Oxidation (+15.99)	FmVQSMFAPTDTSDMEAVWK	21.3335	19.6239	19.4977	20.2186	18.2872	18.8369	22.0726	16.1808	18.6793	22.4142	21.9427	21.3094	20.8439	20.3284	20.415	19.9965	19.0506	19.4151	21.2042	17.5873	19.8715	22.42	22.3766	21.4915	0.00238087	2.07919	2.62326	Endoplasmic reticulum membrane {ECO:0000250}; Single-pass type IV membrane protein {ECO:0000250}. Note=Present in mitochondria-associated membranes that are endoplasmic reticulum membrane regions closely apposed to the outer mitochondrial membrane. {ECO:0000269|PubMed:22131369}.
ATP-binding cassette sub-family E member 1	ABCE1	67 kDa	6059	P61221	542	557	m14: Oxidation (+15.99)	NTVANSPQTLLAGmNK	21.1874	20.5741	20.6233	22.2004	20.3323	19.0621	22.5751	18.5167	#NUM!	18.4782	18.2753	20.2969	20.6978	21.2787	21.5406	21.9784	21.0958	19.6402	21.7067	19.9231	18.284	18.484	18.7092	20.479	0.0101456	-1.86354	1.99372	Cytoplasm {ECO:0000269|PubMed:11585831}. Mitochondrion {ECO:0000269|PubMed:11585831}. Note=Localized to clusters of virus formation at the plasma membrane.
Inositol 1,4,5-trisphosphate receptor type 3	ITPR3	304 kDa	3710	Q14573	2607	2623	m2: Oxidation (+15.99)	AmSLVSNEGEGEQNEIR	22.209	22.2536	18.2681	20.7971	19.2498	#NUM!	23.378	18.9425	19.1292	19.3911	19.3946	#NUM!	21.7194	22.9582	19.1854	20.575	20.0133	17.6144	22.5096	20.349	20.3215	19.3969	19.8285	17.6084	0.0504554	-1.81348	1.29709	Endoplasmic reticulum membrane; Multi-pass membrane protein.
[truncated: 2,267 more rows]

## Sheet: 2. Oxidized proteome
	Identified	gene name	log2(FC)	-logP	Localization		Significantly oxidized proteom was filltered by following cut-off conditions. *-log10p-value > 1.3 & log2(Fold change) > 1
[truncated: 686 more rows]

[truncated: 5 more sheets: 3. SNARE complex, 4. Lysosome proteins, 5. Ras-related family, 6. Lysosome sensitivity of ROS, 7. Ir-OA (Mito) vs B2 (Lyso)]
